# Supplementary material for: Identifying hybrids & the genomics of hybridization: Mallards & American black ducks of Eastern North America
Source: Ecol Evol. 2019 Feb 27;9(6):3470–90. doi: 10.1002/ece3.4981 (PMC6434578; doi:10.1002/ece3.4981)
Supplement: Supplementary file 10 [file ECE3-9-3470-s011.xlsx]

## Sheet: Sample.INFO
Table S1. Sample information on “population,” sex (M = male; F = female), age (A = Adult; I = Immature; Unk = Unknown), location, and collection date. Population assignments based on phenotype or genetics (assignment probability (ADMIXTURE) or recombination (Juction) based), as well as Mitochondrial DNA haplotypes (mt-Haplotype) are also provided. Accession numbers for mitochondrial DNA and ddRAD…
Sample ID	Phenotype-Based Population	Assignment Probability-Based Population	Junction Default panel	Junction Default panel Hybrid Swarm hypothesis	Junction One Recombination Panel	Junction Pure panel	mt-Haplogroup	Sex	Age	Region.Collected	Country	State/Province	Latitude	Longitude	Date.Collected	mtDNA NCBI Accession Number	SRA BioProject PRJNA516035 Sample ID
DAB665	Mallard (MALL)	MALL	Used as MALL Parental	Used as MALL Parental	Not used	Not used	B	F	NA	West	USA	AK	64.8	-147.8	1995-06-18	MK425360	SAMN10781288
KGM007	Mallard (MALL)	PURE.WEST	Used as MALL Parental	Used as MALL Parental	Not used	Not used	A	M	NA	West	USA	AK	64.8164	-147.863	2000-05-19	MK425361	SAMN10781289
KGM1383	Mallard (MALL)	PURE.WEST	Used as MALL Parental	Used as MALL Parental	Not used	Not used	B	F	AHY	West	Canada	Manitoba	50.1	-100.4	2006-10-19	MK425362	SAMN10781290
KGM1387	Mallard (MALL)	PURE.WEST	Used as MALL Parental	Used as MALL Parental	Not used	Not used	A	M	HY	West	Canada	Manitoba	50.1	-98.25	2006-09-23	MK425363	SAMN10781291
KGM1388	Mallard (MALL)	MALL	Used as MALL Parental	Used as MALL Parental	Used as MALL Parental	Not used	B	M	HY	West	Canada	Manitoba	50.1	-98.25	2006-09-09	MK425364	SAMN10781292
KGM1390	Mallard (MALL)	MALL	Used as MALL Parental	Used as MALL Parental	Used as MALL Parental	Not used	B	F	AHY	West	Canada	Manitoba	50.1	-100.4	2006-10-20	MK425365	SAMN10781293
KGM1392	Mallard (MALL)	PURE.WEST	Used as MALL Parental	Used as MALL Parental	Not used	Not used	B	M	HY	West	Canada	Manitoba	51.1	-99.8	2006-09-23	MK425366	SAMN10781294
KGM1393	Mallard (MALL)	PURE.WEST	Used as MALL Parental	Used as MALL Parental	Not used	Not used	A	F	AHY	West	Canada	Manitoba	51.1	-100.8	2006-10-12	MK425367	SAMN10781295
KGM1395	Mallard (MALL)	PURE.WEST	Used as MALL Parental	Used as MALL Parental	Used as MALL Parental	Not used	B	M	HY	West	Canada	Saskatchewan	52.1	-106.7	2006-10-25	MK425368	SAMN10781296
KGM1400	Mallard (MALL)	PURE.WEST	Used as MALL Parental	Used as MALL Parental	Not used	Not used	A	F	AHY	West	Canada	Saskatchewan	53.3	-110	2006-09-09	MK425369	SAMN10781297
KGM1404	Mallard (MALL)	MALL	Used as MALL Parental	Used as MALL Parental	Not used	Not used	A	F	HY	West	Canada	Saskatchewan	52	-107	2006-10-30	MK425370	SAMN10781298
KGM1405	Mallard (MALL)	MALL	Used as MALL Parental	Used as MALL Parental	Not used	Not used	A	F	HY	West	Canada	Saskatchewan	54.27	-110.8	2006-11-04	MK425371	SAMN10781299
KGM1406	Mallard (MALL)	PURE.WEST	Used as MALL Parental	Used as MALL Parental	Used as MALL Parental	Not used	B	M	AHY	West	Canada	Saskatchewan	52.1	-106.7	2006-10-17	MK425372	SAMN10781300
KGM1407	Mallard (MALL)	MALL	Used as MALL Parental	Used as MALL Parental	Not used	Not used	B	M	HY	West	Canada	Saskatchewan	50.8	-104.9	2006-11-10	MK425373	SAMN10781301
KGM1412	Mallard (MALL)	MALL	Used as MALL Parental	Used as MALL Parental	Not used	Not used	B	M	AHY	West	Canada	Alberta	49.9	-113.1	2006-10-30	MK425374	SAMN10781302
KGM1414	Mallard (MALL)	PURE.WEST	Used as MALL Parental	Used as MALL Parental	Used as MALL Parental	Not used	B	F	HY	West	Canada	Alberta	49.2	-113.3	2006-10-28	MK425375	SAMN10781303
KGM1421	Mallard (MALL)	PURE.WEST	Used as MALL Parental	Used as MALL Parental	Used as MALL Parental	Not used	B	F	HY	West	Canada	Alberta	54.5	-110.2	2006-10-23	MK425376	SAMN10781304
KGM1422	Mallard (MALL)	PURE.WEST	Used as MALL Parental	Used as MALL Parental	Used as MALL Parental	Not used	B	M	HY	West	Canada	Alberta	53.1	-111.8	2006-09-22	MK425377	SAMN10781305
KGM1423	Mallard (MALL)	PURE.WEST	Used as MALL Parental	Used as MALL Parental	Not used	Not used	B	F	HY	West	Canada	Alberta	54.5	-110.2	2006-10-23	MK425378	SAMN10781306
KGM1424	Mallard (MALL)	PURE.WEST	Used as MALL Parental	Used as MALL Parental	Not used	Not used	A	M	AHY	West	Canada	Alberta	53.1	-111.8	2006-09-15	MK425379	SAMN10781307
KGM1427	Mallard (MALL)	PURE.WEST	Used as MALL Parental	Used as MALL Parental	Not used	Not used	A	F	HY	West	Canada	British Columbia	49.1	-122	2006-12-30	MK425380	SAMN10781308
KGM1429	Mallard (MALL)	MALLW-E	F3	F5	F3	F7	B	M	AHY	West	Canada	British Columbia	49.2	-122.2	2006-10-28	MK425381	SAMN10781309
PL000	Mallard (MALL)	PURE.EAST	F3	F3	F3	F4	A	F	NA	Mississippi	USA	OH	39.998	-83.8163	2011-01-07	MK425382	SAMN10781310
PL010214	American black duck (ABDU)	PURE.ABDU	Used as ABDU Parental	Used as ABDU Parental	Used as ABDU Parental	Not used	B	M	NA	Mississippi	USA	OH	39.998	-83.8163	2014-01-02	MK425222	SAMN10781311
PL010314	American black duck (ABDU)	F3.ABDU	F10	F2	F5	F10	B	M	NA	Mississippi	USA	OH	39.998	-83.8163	2014-01-03	MK425223	SAMN10781312
PL010414	American black duck (ABDU)	PURE.ABDU	Used as ABDU Parental	Used as ABDU Parental	Used as ABDU Parental	Not used	B	M	NA	Mississippi	USA	OH	39.998	-83.8163	2014-01-04	MK425224	SAMN10781313
PL0305	American black duck (ABDU)	PURE.ABDU	Used as ABDU Parental	Used as ABDU Parental	Used as ABDU Parental	Not used	B	F	I	Atlantic	Canada	Newfoundland	47.7833	-53.95	2011-12-28	MK425226	SAMN10781314
PL105	Mallard (MALL)	PURE.WEST	Used as MALL Parental	Used as MALL Parental	Used as MALL Parental	Used as MALL Parental	B	M	NA	Mississippi	USA	OH	39.8784	-82.8838	2010-01-03	MK425383	SAMN10781315
PL11	American black duck (ABDU)	PURE.ABDU	Used as ABDU Parental	Used as ABDU Parental	Used as ABDU Parental	Not used	B	M	UNK	Mississippi	USA	OH	40.5255	-84.484	2009-12-12	MK425227	SAMN10781316
PL112815	Mallard (MALL)	PURE.EAST	F5	F7	F4	F4	A	F	A	Mississippi	USA	OH	39.998	-83.8163	2014-11-01	MK425225	SAMN10781317
PL120	American black duck (ABDU)	PURE.ABDU	Used as ABDU Parental	Used as ABDU Parental	Used as ABDU Parental	Not used	B	M	I	Mississippi	USA	OH	39.8784	-82.8838	2010-01-03	MK425228	SAMN10781318
PL155	Mallard x American black duck hybrid (MBDH)	F2.ABDU	F2	F2	F5	F7	A	M	I	Atlantic	USA	MA	42.3565	-73.2848	2009-12-28	MK425309	SAMN10781319
PL156	Mallard x American black duck hybrid (MBDH)	F1	F4	F2	F7	F6	B	F	A	Atlantic	USA	RI	41.48	-71.5228	2009-12-05	MK425310	SAMN10781320
PL159	Mallard x American black duck hybrid (MBDH)	F1	F3	F3	F5	F5	B	F	I	Atlantic	USA	NY	41.7989	-74.3807	2009-10-24	MK425311	SAMN10781321
PL160	Mallard x American black duck hybrid (MBDH)	F1	F3	F5	F2	F6	B	F	I	Atlantic	USA	ME	46.6819	-68.1628	2009-10-05	MK425312	SAMN10781322
PL174	Mallard x American black duck hybrid (MBDH)	PURE.EAST	F3	F5	F3	F4	A	F	I	Atlantic	USA	PA	39.9925	-76.4675	2009-12-22	MK425313	SAMN10781323
PL176	Mallard x American black duck hybrid (MBDH)	PURE.EAST	F4	F5	F3	F4	B	F	I	Atlantic	USA	NY	42.1436	-76.9325	2010-01-09	MK425314	SAMN10781324
PL179	Mallard x American black duck hybrid (MBDH)	F1	F3	F2	F6	F7	A	M	A	Atlantic	USA	DE	39.2969	-75.6078	2009-11-24	MK425315	SAMN10781325
PL180	Mallard x American black duck hybrid (MBDH)	F1	F3	F4	F4	F6	A	F	NA	Atlantic	USA	ME	43.9194	-70.4667	2009-11-10	MK425316	SAMN10781326
PL181	Mallard x American black duck hybrid (MBDH)	F1	F4	F5	F7	F7	B	M	NA	Atlantic	USA	ME	43.4339	-70.7642	2009-11-28	MK425317	SAMN10781327
PL183	Mallard x American black duck hybrid (MBDH)	F2.ABDU	F4	F2	F6	F5	B	M	NA	Atlantic	USA	PA	40.3417	-76.4208	2009-11-17	MK425318	SAMN10781328
PL184	Mallard x American black duck hybrid (MBDH)	MALLW-E	F5	F5	F3	F5	A	F	NA	Atlantic	USA	CT	41.4753	-72.3917	2009-11-14	MK425319	SAMN10781329
PL185	Mallard x American black duck hybrid (MBDH)	PURE.ABDU	F7	F2	F6	F10	B	M	A	Atlantic	USA	MD	39.4735	-76.1408	2009-12-31	MK425320	SAMN10781330
PL186	Mallard x American black duck hybrid (MBDH)	PURE.ABDU	F6	F2	F10	F6	B	F	I	Atlantic	USA	MA	42.0418	-70.6723	2010-01-09	MK425321	SAMN10781331
PL187	Mallard x American black duck hybrid (MBDH)	MALLW-E	F2	F2	F5	F7	A	F	I	Atlantic	USA	VT	44.9442	-72.2044	2009-10-10	MK425322	SAMN10781332
PL189	Mallard x American black duck hybrid (MBDH)	F2.ABDU	F3	F3	F6	F6	B	M	NA	Atlantic	USA	MD	38.3311	-75.2139	2009-12-28	MK425323	SAMN10781333
PL190	Mallard x American black duck hybrid (MBDH)	F1	F3	F3	F6	F7	B	F	NA	Atlantic	USA	NJ	39.3803	-75.2192	2009-12-22	MK425324	SAMN10781334
PL191	Mallard x American black duck hybrid (MBDH)	PURE.ABDU	F5	F2	F6	F7	B	M	A	Atlantic	USA	DE	39.241	-75.5169	2009-12-19	MK425325	SAMN10781335
PL192	Mallard x American black duck hybrid (MBDH)	PURE.ABDU	F5	F2	F7	F7	B	M	A	Atlantic	USA	MA	42.3019	-70.9083	2010-01-13	MK425326	SAMN10781336
PL193	Mallard x American black duck hybrid (MBDH)	F1	F3	F5	F2	F5	B	F	I	Atlantic	USA	NC	36.4397	-76.0053	2009-12-28	MK425327	SAMN10781337
PL194	Mallard x American black duck hybrid (MBDH)	PURE.ABDU	F5	F2	F10	F6	B	F	I	Atlantic	USA	RI	41.7453	-71.3181	2009-12-28	MK425328	SAMN10781338
PL197	Mallard (MALL)	F2.MALL	F4	F2	F6	F5	B	F	I	Mississippi	USA	MS	34.8303	-90.1491	2009-12-05	MK425384	SAMN10781339
PL199	Mallard (MALL)	MALL	F3	F4	F2	F4	B	F	A	Mississippi	USA	MS	33.6061	-88.6525	NA	MK425385	SAMN10781340
PL201	Mallard (MALL)	PURE.WEST	Used as MALL Parental	Used as MALL Parental	Not used	Not used	A	M	I	Mississippi	USA	MS	33.4957	-88.4273	2009-11-29	MK425386	SAMN10781341
PL202	Mallard (MALL)	PURE.WEST	Used as MALL Parental	Used as MALL Parental	Not used	Not used	B	M	A	Mississippi	USA	MS	34.0075	-90.0539	2009-12-19	MK425387	SAMN10781342
PL203	Mallard x American black duck hybrid (MBDH)	PURE.ABDU	F6	F2	F10	F10	B	F	I	Atlantic	USA	DE	39.241	-75.5169	2010-01-15	MK425329	SAMN10781343
PL205	Mallard x American black duck hybrid (MBDH)	F1	F3	F2	F7	F7	B	F	A	Atlantic	USA	CT	41.3541	-72.101	2009-12-17	MK425330	SAMN10781344
PL206	Mallard x American black duck hybrid (MBDH)	F3.ABDU	F4	F5	F10	F6	B	M	NA	Atlantic	USA	MD	38.23	-75.28	2009-12-24	MK425331	SAMN10781345
PL207	Mallard x American black duck hybrid (MBDH)	F1	F3	F4	F6	F10	B	F	A	Atlantic	USA	NC	35.6683	-80.4786	2009-11-14	MK425332	SAMN10781346
PL208	Mallard x American black duck hybrid (MBDH)	F1	F3	F3	F4	F7	B	M	A	Atlantic	USA	NY	42.6839	-76.9572	2010-01-02	MK425333	SAMN10781347
PL209	Mallard x American black duck hybrid (MBDH)	PURE.ABDU	F6	F2	F10	F10	B	M	A	Atlantic	USA	NJ	40.8311	-75.0583	2009-12-18	MK425334	SAMN10781348
PL210	Mallard x American black duck hybrid (MBDH)	F1	F3	F3	F5	F6	B	M	NA	Atlantic	USA	NY	43.0692	-77.2989	2009-10-30	MK425335	SAMN10781349
PL211	Mallard x American black duck hybrid (MBDH)	PURE.ABDU	F4	F2	F6	F5	B	M	A	Atlantic	USA	PA	39.9925	-76.4675	2009-12-04	MK425336	SAMN10781350
PL212	Mallard x American black duck hybrid (MBDH)	F1	F3	F2	F5	F6	B	M	A	Atlantic	USA	VA	38.0571	-77.0083	2009-11-21	MK425337	SAMN10781351
PL213	Mallard x American black duck hybrid (MBDH)	F1	F2	F2	F4	F7	B	F	I	Mississippi	USA	VA	NA	NA	2010-01-01	MK425338	SAMN10781352
PL214	Mallard x American black duck hybrid (MBDH)	PURE.ABDU	F2	F2	F2	F7	B	M	A	Atlantic	USA	NY	41.9245	-74.0613	2009-12-10	MK425339	SAMN10781353
PL215	Mallard x American black duck hybrid (MBDH)	F2.ABDU	F5	F2	F6	F6	B	F	I	Atlantic	USA	NY	41.8278	-73.965	2009-10-13	MK425340	SAMN10781354
PL216	Mallard (MALL)	PURE.WEST	Used as MALL Parental	Used as MALL Parental	Not used	Not used	B	F	I	Mississippi	USA	AR	35.5642	-90.7222	2009-11-23	MK425388	SAMN10781355
PL217	Mallard (MALL)	PURE.WEST	Used as MALL Parental	Used as MALL Parental	Used as MALL Parental	Not used	B	F	A	Mississippi	USA	AR	36.2328	-90.7258	2009-11-21	MK425389	SAMN10781356
PL218	Mallard (MALL)	MALL	Used as MALL Parental	Used as MALL Parental	Used as MALL Parental	Not used	B	F	A	Mississippi	USA	MS	34.8303	-90.1491	2009-12-27	MK425390	SAMN10781357
PL219	Mallard (MALL)	PURE.WEST	Used as MALL Parental	Used as MALL Parental	Used as MALL Parental	Not used	B	F	I	Mississippi	USA	IA	43.4044	-94.8336	2009-11-28	MK425391	SAMN10781358
PL220	Mallard (MALL)	F2.MALL	F3	F4	F5	F3	A	F	I	Mississippi	USA	IA	43.4231	-95.1042	2009-10-18	MK425392	SAMN10781359
PL222	Mallard (MALL)	PURE.WEST	Used as MALL Parental	Used as MALL Parental	Not used	Not used	B	M	A	Mississippi	USA	IA	41.0342	-93.7683	2009-11-07	MK425393	SAMN10781360
PL252	Mallard (MALL)	PURE.WEST	Used as MALL Parental	Used as MALL Parental	Not used	Not used	A	M	NA	West	USA	ND	46.27	-96.95	2009-11-25	MK425394	SAMN10781361
PL253	Mallard (MALL)	MALL	Used as MALL Parental	Used as MALL Parental	Not used	Not used	B	M	NA	Mississippi	USA	AR	34.7944	-90.99	2009-12-11	MK425395	SAMN10781362
PL254	Mallard (MALL)	MALLW-E	F4	F6	F6	F6	B	M	A	Mississippi	USA	AR	34.9336	-90.7717	2009-12-10	MK425396	SAMN10781363
PL262	Mallard (MALL)	PURE.WEST	Used as MALL Parental	Used as MALL Parental	Not used	Not used	B	F	I	West	USA	ND	48.81	-103.49	2009-10-19	MK425397	SAMN10781364
PL263	Mallard (MALL)	PURE.WEST	Used as MALL Parental	Used as MALL Parental	Used as MALL Parental	Not used	B	F	I	West	USA	ND	48.0347	-98.9442	2009-11-17	MK425398	SAMN10781365
PL264	Mallard (MALL)	PURE.WEST	Used as MALL Parental	Used as MALL Parental	Not used	Not used	B	M	I	West	USA	ND	45.9789	-97.8103	2009-11-16	MK425399	SAMN10781366
PL265	Mallard (MALL)	MALL	Used as MALL Parental	Used as MALL Parental	Not used	Not used	B	M	I	West	USA	ND	46.93	-97.25	2009-10-25	MK425400	SAMN10781367
PL266	Mallard (MALL)	MALLW-E	F3	F4	F3	F5	B	M	I	West	USA	ND	45.9789	-97.8103	2009-11-15	MK425401	SAMN10781368
PL267	Mallard (MALL)	MALL	Used as MALL Parental	Used as MALL Parental	Used as MALL Parental	Not used	A	M	I	West	USA	SD	45.3336	-97.5194	2009-11-04	MK425402	SAMN10781369
PL268	Mallard (MALL)	MALLW-E	F3	F3	F3	F3	A	M	A	West	USA	SD	45.3181	-98304167	2009-11-04	MK425403	SAMN10781370
PL269	Mallard (MALL)	PURE.WEST	Used as MALL Parental	Used as MALL Parental	Not used	Not used	B	M	A	West	USA	SD	45.3336	-97.5194	NA	MK425404	SAMN10781371
PL270	Mallard (MALL)	MALL	Used as MALL Parental	Used as MALL Parental	Used as MALL Parental	Used as MALL Parental	A	M	I	West	USA	SD	44.2283	-97.3089	2009-11-15	MK425405	SAMN10781372
PL271	Mallard (MALL)	PURE.WEST	Used as MALL Parental	Used as MALL Parental	Not used	Not used	A	F	NA	Mississippi	USA	IN	39.1622	-86.5292	2009-12-02	MK425406	SAMN10781373
PL272	Mallard (MALL)	MALL	Used as MALL Parental	Used as MALL Parental	Not used	Not used	B	F	I	West	USA	SD	45.3336	-97.5194	2009-11-07	MK425407	SAMN10781374
PL274	Mallard (MALL)	F2.MALL	F3	F5	F3	F5	B	F	I	Mississippi	USA	TN	36.4144	-82.9975	2009-11-28	MK425408	SAMN10781375
PL275	Mallard (MALL)	MALLW-E	F3	F4	F3	F5	B	F	A	Mississippi	USA	TN	36.2492	-88.1531	2009-12-11	MK425409	SAMN10781376
PL277	Mallard (MALL)	MALLW-E	F3	F3	F2	F6	B	F	I	Mississippi	USA	TN	35.9728	-83.9422	2009-12-12	MK425410	SAMN10781377
PL278	Mallard (MALL)	MALL	Used as MALL Parental	Used as MALL Parental	Not used	Not used	A	F	I	Mississippi	USA	TN	35.9736	-88.9417	2009-12-11	MK425411	SAMN10781378
PL279	Mallard (MALL)	PURE.EAST	F3	F2	F3	F7	A	M	I	Mississippi	USA	OH	41.9476	-80.5542	2009-12-05	MK425412	SAMN10781379
PL280	Mallard (MALL)	MALLW-E	F3	F6	F3	F5	A	M	I	Mississippi	USA	OH	39.5678	-84.8125	2009-12-13	MK425413	SAMN10781380
PL282	Mallard (MALL)	PURE.WEST	Used as MALL Parental	Used as MALL Parental	Used as MALL Parental	Used as MALL Parental	B	F	A	Mississippi	USA	OH	39.6031	-82.9392	2009-12-13	MK425414	SAMN10781381
PL290	Mallard (MALL)	F2.MALL	F3	F3	F3	F6	A	F	NA	Mississippi	USA	IN	41.1914	-87.0525	2009-12-15	MK425415	SAMN10781382
PL5	American black duck (ABDU)	PURE.ABDU	Used as ABDU Parental	Used as ABDU Parental	Used as ABDU Parental	Used as ABDU Parental	B	F	A	Mississippi	USA	OH	40.5255	-84.484	2009-12-15	MK425229	SAMN10781383
PL501	American black duck (ABDU)	PURE.ABDU	Used as ABDU Parental	Used as ABDU Parental	Not used	Not used	B	F	A	Atlantic	USA	FL	28.8847	-80.8469	2009-11-29	MK425230	SAMN10781384
PL514	American black duck (ABDU)	F2.ABDU	F4	F6	F4	F6	B	F	NA	Mississippi	USA	TX	32.55	-94.37	2010-01-22	MK425231	SAMN10781385
PL533	Mallard x American black duck hybrid (MBDH)	F1	F5	F2	F6	F6	A	M	A	Mississippi	USA	VA	37.61	-76.51	2009-12-26	MK425341	SAMN10781386
PL534	American black duck (ABDU)	MALLW-E	F3	F3	F5	F4	A	F	I	Atlantic	USA	CT	41.6747	-72.8569	2009-12-16	MK425416	SAMN10781387
PL535	Mallard (MALL)	PURE.WEST	Used as MALL Parental	Used as MALL Parental	Not used	Not used	B	M	A	Mississippi	USA	TN	36.1331	-88.5172	2010-01-03	MK425417	SAMN10781388
PL536	Mallard (MALL)	F1	F3	F4	F5	F5	A	M	A	Atlantic	USA	VT	43.6589	-73.0367	2009-11-04	MK425418	SAMN10781389
PL546	Mallard x American black duck hybrid (MBDH)	F1	F2	F2	F7	F7	B	M	A	Atlantic	USA	CT	41.605	-72.8792	2009-11-27	MK425342	SAMN10781390
PL547	Mallard (MALL)	PURE.EAST	F5	F7	F2	F3	B	M	NA	Atlantic	USA	FL	28.3578	-80.6847	2009-12-13	MK425419	SAMN10781391
PL548	Mallard (MALL)	F2.MALL	F3	F3	F5	F3	A	F	I	Atlantic	USA	ME	43.9194	-70.4667	2009-10-09	MK425420	SAMN10781392
PL549	Mallard x American black duck hybrid (MBDH)	F1	F3	F4	F4	F4	B	M	I	Atlantic	USA	WV	39.3681	-81.49	2010-01-01	MK425343	SAMN10781393
PL551	American black duck (ABDU)	MALLW-E	F3	F3	F4	F3	A	F	I	Atlantic	USA	NJ	39.0806	-74.8244	2009-12-22	MK425421	SAMN10781394
PL552	Mallard x American black duck hybrid (MBDH)	F2.ABDU	F2	F2	F4	F6	B	M	I	Atlantic	USA	PA	40.2411	-76.9261	2010-01-07	MK425344	SAMN10781395
PL553	Mallard (MALL)	F2.MALL	F3	F3	F3	F3	A	F	A	Atlantic	USA	DE	39.4054	-75.5896	2010-01-04	MK425422	SAMN10781396
PL6	Mallard x American black duck hybrid (MBDH)	F2.ABDU	F4	F2	F3	F2	B	F	NA	Mississippi	USA	OH	40.5255	-84.484	2009-12-15	MK425345	SAMN10781397
PL600	Mallard (MALL)	MALLW-E	F3	F3	F2	F6	A	F	I	Mississippi	USA	IN	41.3253	-85.6972	2009-11-18	MK425423	SAMN10781398
PL604	Mallard (MALL)	MALL	Used as MALL Parental	Used as MALL Parental	Used as MALL Parental	Not used	A	F	A	Mississippi	USA	MO	38.37	-93.7717	NA	MK425424	SAMN10781399
PL605	Mallard (MALL)	PURE.WEST	Used as MALL Parental	Used as MALL Parental	Used as MALL Parental	Not used	A	M	A	Mississippi	USA	MO	40.1103	-95.2903	2009-11-16	MK425425	SAMN10781400
PL606	Mallard (MALL)	F2.MALL	F2	F3	F5	F6	B	M	I	Mississippi	USA	MO	38.37	-93.7717	2009-11-07	MK425426	SAMN10781401
PL608	American black duck (ABDU)	PURE.ABDU	Used as ABDU Parental	Used as ABDU Parental	Used as ABDU Parental	Not used	B	F	I	Mississippi	USA	IN	41.3253	-85.6972	2009-12-14	MK425232	SAMN10781402
PL610	American black duck (ABDU)	PURE.ABDU	Used as ABDU Parental	Used as ABDU Parental	Used as ABDU Parental	Not used	B	F	A	Mississippi	USA	IL	40.8336	-90.9438	2009-10-31	MK425233	SAMN10781403
PL611	American black duck (ABDU)	F1	F2	F2	F6	F6	B	F	A	Mississippi	USA	IL	41.4861	-88.7315	2009-12-15	MK425234	SAMN10781404
PL613	American black duck (ABDU)	F3.ABDU	F4	F2	F4	F5	B	M	I	Mississippi	USA	IL	40.33	-89.9311	2009-12-22	MK425235	SAMN10781405
PL616	American black duck (ABDU)	PURE.ABDU	Used as ABDU Parental	Used as ABDU Parental	Not used	Not used	B	M	A	Mississippi	USA	OH	40.4797	-82.5619	2009-11-01	MK425236	SAMN10781406
PL618	American black duck (ABDU)	PURE.ABDU	Used as ABDU Parental	Used as ABDU Parental	Not used	Not used	B	M	A	Mississippi	USA	OH	39.832	-83.0033	2009-12-26	MK425237	SAMN10781407
PL620	American black duck (ABDU)	PURE.ABDU	Used as ABDU Parental	Used as ABDU Parental	Used as ABDU Parental	Used as ABDU Parental	A	M	I	Mississippi	USA	IA	41.9625	-91.6918	2009-09-21	MK425238	SAMN10781408
PL621	American black duck (ABDU)	PURE.ABDU	Used as ABDU Parental	Used as ABDU Parental	Not used	Not used	B	F	I	Mississippi	USA	MI	42.6773	-82.6482	2009-11-11	MK425239	SAMN10781409
PL625	American black duck (ABDU)	PURE.ABDU	Used as ABDU Parental	Used as ABDU Parental	Used as ABDU Parental	Used as ABDU Parental	B	M	I	Mississippi	USA	OH	39.3364	-82.9839	2010-01-15	MK425240	SAMN10781410
PL626	American black duck (ABDU)	PURE.ABDU	Used as ABDU Parental	Used as ABDU Parental	Used as ABDU Parental	Used as ABDU Parental	B	M	I	Mississippi	USA	OH	41.3489	-83.1172	1905-07-01	MK425241	SAMN10781411
PL628	American black duck (ABDU)	F2.ABDU	F3	F3	F4	F5	A	M	A	Mississippi	USA	WI	44.0261	-90.074	2009-11-02	MK425242	SAMN10781412
PL629	American black duck (ABDU)	F1	F2	F2	F7	F10	B	F	A	Mississippi	USA	WI	44.85	-88.7875	2009-10-16	MK425243	SAMN10781413
PL631	American black duck (ABDU)	PURE.ABDU	Used as ABDU Parental	Used as ABDU Parental	Used as ABDU Parental	Not used	B	F	A	Mississippi	USA	WI	44.5019	-87.8258	2009-10-23	MK425244	SAMN10781414
PL632	American black duck (ABDU)	PURE.ABDU	Used as ABDU Parental	Used as ABDU Parental	Used as ABDU Parental	Not used	B	F	I	Mississippi	USA	WI	45.0544	-87.7493	2009-12-04	MK425245	SAMN10781415
PL635	American black duck (ABDU)	PURE.ABDU	Used as ABDU Parental	Used as ABDU Parental	Used as ABDU Parental	Not used	B	F	I	Mississippi	USA	WI	44.0394	-88.7443	2009-11-21	MK425246	SAMN10781416
PL638	American black duck (ABDU)	PURE.ABDU	Used as ABDU Parental	Used as ABDU Parental	Not used	Not used	B	M	A	Mississippi	USA	IN	39.5803	-85.0058	2009-12-18	MK425247	SAMN10781417
PL639	American black duck (ABDU)	F2.ABDU	F2	F2	F6	F6	B	F	NA	Mississippi	USA	IA	42.5236	-92.4464	2009-10-27	MK425248	SAMN10781418
PL640	Mallard (MALL)	PURE.WEST	Used as MALL Parental	Used as MALL Parental	Not used	Not used	B	M	I	Mississippi	USA	MI	45.1581	-85.1242	2009-11-06	MK425427	SAMN10781419
PL642	American black duck (ABDU)	PURE.ABDU	Used as ABDU Parental	Used as ABDU Parental	Used as ABDU Parental	Used as ABDU Parental	B	M	I	Mississippi	USA	OH	40.7378	-83.2503	2009-11-14	MK425249	SAMN10781420
PL648	Mallard (MALL)	F2.MALL	F2	F3	F2	F5	A	M	A	Mississippi	USA	MI	42.59	-82.5514	2009-11-01	MK425428	SAMN10781421
PL649	Mallard (MALL)	MALLW-E	F5	F4	F3	F2	B	M	I	Mississippi	USA	MN	46.0444	-96.4534	2009-10-25	MK425429	SAMN10781422
PL651	Mallard (MALL)	F2.MALL	F2	F2	F3	F6	A	M	A	Mississippi	USA	MI	42.6773	-82.6482	2009-10-03	MK425430	SAMN10781423
PL652	Mallard (MALL)	PURE.EAST	F3	F5	F4	F7	A	M	A	Mississippi	USA	MN	46.2831	-96.0775	2009-10-15	MK425431	SAMN10781424
PL653	Mallard (MALL)	MALL	Used as MALL Parental	Used as MALL Parental	Used as MALL Parental	Used as MALL Parental	B	F	A	Mississippi	USA	MN	46.9863	-94.2114	2009-10-09	MK425432	SAMN10781425
PL656	Mallard (MALL)	PURE.WEST	Used as MALL Parental	Used as MALL Parental	Used as MALL Parental	Used as MALL Parental	B	F	I	Mississippi	USA	IL	40.517	-89.9084	2009-11-21	MK425433	SAMN10781426
PL659	Mallard (MALL)	F2.MALL	F2	F3	F5	F6	A	F	A	Mississippi	USA	LA	30.2792	-89.7778	2009-12-04	MK425434	SAMN10781427
PL660	Mallard (MALL)	MALLW-E	F2	F3	F3	F2	A	M	A	Mississippi	USA	WI	43.6936	-89.1286	2009-11-25	MK425435	SAMN10781428
PL661	Mallard (MALL)	PURE.WEST	Used as MALL Parental	Used as MALL Parental	Not used	Not used	A	M	NA	Mississippi	USA	WI	44.4202	-92.0082	2009-11-28	MK425436	SAMN10781429
PL662	Mallard (MALL)	PURE.WEST	Used as MALL Parental	Used as MALL Parental	Not used	Not used	B	F	I	Mississippi	USA	WI	44.0261	-90.074	2009-12-05	MK425437	SAMN10781430
PL664	Mallard (MALL)	PURE.WEST	Used as MALL Parental	Used as MALL Parental	Used as MALL Parental	Not used	A	F	NA	Mississippi	USA	KY	37.1389	-88.4034	2009-12-08	MK425438	SAMN10781431
PL665	Mallard (MALL)	MALLW-E	F3	F5	F4	F6	A	F	A	Mississippi	USA	KY	37.7984	-87.762	2009-12-07	MK425439	SAMN10781432
PL668	Mallard (MALL)	MALL	Used as MALL Parental	Used as MALL Parental	Not used	Not used	A	M	A	Mississippi	USA	LA	31.625	-91.8264	2009-12-05	MK425440	SAMN10781433
PL669	Mallard (MALL)	MALL	Used as MALL Parental	Used as MALL Parental	Not used	Not used	B	F	A	Mississippi	USA	WI	43.8844	-91.2351	2009-11-18	MK425441	SAMN10781434
PL671	Mallard (MALL)	MALLW-E	F2	F2	F7	F7	B	F	I	Mississippi	USA	MI	43.9808	-84.4864	2009-10-31	MK425442	SAMN10781435
PL672	Mallard (MALL)	MALLW-E	F3	F5	F4	F6	A	M	I	Mississippi	USA	IL	40.1914	-90.1408	2009-12-02	MK425443	SAMN10781436
PL673	Mallard (MALL)	F2.MALL	F3	F4	F3	F6	A	F	I	Mississippi	USA	IL	41.3261	-89.3012	2009-12-05	MK425444	SAMN10781437
PL674	Mallard (MALL)	PURE.WEST	Used as MALL Parental	Used as MALL Parental	Used as MALL Parental	Used as MALL Parental	A	F	A	Mississippi	USA	LA	30.2792	-89.7778	2009-12-04	MK425445	SAMN10781438
PL694	Mallard (MALL)	MALLW-E	F4	F6	F4	F4	B	M	A	Atlantic	USA	ME	43.9194	-70.4667	2009-11-09	MK425446	SAMN10781439
PL695	Mallard (MALL)	MALLW-E	F3	F3	F4	F3	A	M	I	Atlantic	USA	ME	44.9664	-70.7737	2009-10-01	MK425447	SAMN10781440
PL696	Mallard (MALL)	F1	F3	F4	F3	F5	A	F	I	Atlantic	USA	ME	44.5103	-70.1414	2009-10-02	MK425448	SAMN10781441
PL6981	American black duck (ABDU)	PURE.ABDU	Used as ABDU Parental	Used as ABDU Parental	Used as ABDU Parental	Not used	B	M	I	Atlantic	USA	ME	44.5703	-68.7358	2009-11-14	KJ791927	SAMN10781442
PL6991	American black duck (ABDU)	PURE.ABDU	Used as ABDU Parental	Used as ABDU Parental	Used as ABDU Parental	Used as ABDU Parental	B	M	A	Atlantic	USA	ME	44.6844	-67.4628	2009-12-05	KJ791928	SAMN10781443
PL700	Mallard (MALL)	MALL	Used as MALL Parental	Used as MALL Parental	Used as MALL Parental	Not used	B	M	A	Atlantic	USA	DE	39.2969	-75.6078	2009-11-24	MK425449	SAMN10781444
PL701	Mallard (MALL)	PURE.EAST	F3	F2	F2	F5	A	M	A	Atlantic	USA	NC	35.9206	-79.0839	2009-10-08	MK425450	SAMN10781445
PL703	Mallard (MALL)	F2.MALL	F3	F5	F6	F6	A	M	I	Atlantic	USA	MA	41.4817	-70.757	2009-10-16	MK425451	SAMN10781446
PL713	Mallard x American black duck hybrid (MBDH)	F1	F2	F3	F4	F7	B	M	A	Mississippi	USA	IN	38.5392	-85.4206	2009-12-12	MK425346	SAMN10781447
PL714	American black duck (ABDU)	PURE.ABDU	Used as ABDU Parental	Used as ABDU Parental	Not used	Not used	B	F	I	Mississippi	USA	OH	40.6953	-81.7031	2010-01-03	MK425250	SAMN10781448
PL715	American black duck (ABDU)	PURE.ABDU	Used as ABDU Parental	Used as ABDU Parental	Not used	Not used	B	F	I	Mississippi	USA	OH	39.832	-83.0033	2010-01-03	MK425251	SAMN10781449
PL717	American black duck (ABDU)	PURE.ABDU	Used as ABDU Parental	Used as ABDU Parental	Used as ABDU Parental	Not used	B	F	I	Mississippi	USA	OH	39.832	-83.0033	2010-01-01	MK425252	SAMN10781450
PL718	Mallard (MALL)	MALLW-E	F3	F3	F3	F5	B	F	I	Mississippi	USA	KY	37.7984	-87.762	2009-12-22	MK425452	SAMN10781451
PL719	American black duck (ABDU)	PURE.ABDU	Used as ABDU Parental	Used as ABDU Parental	Not used	Not used	B	M	I	Mississippi	USA	MI	43.2986	-84.1433	2009-11-06	MK425253	SAMN10781452
PL721	Mallard x American black duck hybrid (MBDH)	PURE.ABDU	F5	F2	F10	F10	B	F	A	Mississippi	USA	WI	44.0261	-90.074	2009-11-01	MK425347	SAMN10781453
PL722	American black duck (ABDU)	PURE.ABDU	Used as ABDU Parental	Used as ABDU Parental	Used as ABDU Parental	Not used	B	F	A	Mississippi	USA	MI	44.2794	-83.4903	2009-12-05	MK425254	SAMN10781454
PL723	American black duck (ABDU)	F3.ABDU	F5	F2	F5	F7	A	F	NA	Mississippi	USA	MI	43.6536	-83.4661	2009-10-18	MK425255	SAMN10781455
PL724	American black duck (ABDU)	PURE.ABDU	Used as ABDU Parental	Used as ABDU Parental	Used as ABDU Parental	Used as ABDU Parental	B	M	A	Mississippi	USA	MI	42.3378	-85.3517	2009-11-03	MK425256	SAMN10781456
PL725	Mallard x American black duck hybrid (MBDH)	PURE.ABDU	F3	F3	F2	F5	B	M	A	Mississippi	USA	MI	42.0039	-83.9449	2009-12-04	MK425348	SAMN10781457
PL726	Mallard x American black duck hybrid (MBDH)	PURE.EAST	F3	F5	F3	F7	A	F	I	Mississippi	USA	IN	41.1734	-87.3336	2009-10-17	MK425349	SAMN10781458
PL727	American black duck (ABDU)	PURE.ABDU	Used as ABDU Parental	Used as ABDU Parental	Used as ABDU Parental	Not used	B	M	A	Atlantic	USA	CT	41.7111	-72.1669	2009-10-14	MK425257	SAMN10781459
PL728	American black duck (ABDU)	PURE.ABDU	Used as ABDU Parental	Used as ABDU Parental	Used as ABDU Parental	Used as ABDU Parental	B	M	A	Atlantic	USA	DE	38.68	-75.34	2009-12-05	MK425258	SAMN10781460
PL730	American black duck (ABDU)	PURE.ABDU	Used as ABDU Parental	Used as ABDU Parental	Used as ABDU Parental	Not used	B	F	I	Atlantic	USA	VT	44.45	-73.09	2009-10-11	MK425259	SAMN10781461
PL731	American black duck (ABDU)	PURE.ABDU	Used as ABDU Parental	Used as ABDU Parental	Used as ABDU Parental	Not used	B	M	I	Atlantic	USA	NH	43.29	-71.03	2009-12-20	MK425260	SAMN10781462
PL732	American black duck (ABDU)	PURE.ABDU	Used as ABDU Parental	Used as ABDU Parental	Used as ABDU Parental	Used as ABDU Parental	B	M	I	Atlantic	USA	CT	41.35	-72.9	2010-01-06	MK425261	SAMN10781463
PL733	American black duck (ABDU)	PURE.ABDU	Used as ABDU Parental	Used as ABDU Parental	Used as ABDU Parental	Used as ABDU Parental	B	M	NA	Atlantic	USA	PA	41.81	-79.27	2009-12-12	MK425262	SAMN10781464
PL734	American black duck (ABDU)	F2.ABDU	F2	F2	F10	F10	B	M	A	Atlantic	USA	NH	42.99	-71.09	2009-12-26	MK425263	SAMN10781465
PL735	American black duck (ABDU)	PURE.ABDU	Used as ABDU Parental	Used as ABDU Parental	Used as ABDU Parental	Not used	B	M	A	Atlantic	USA	NY	43.01	-76.2	2010-01-01	MK425264	SAMN10781466
PL736	American black duck (ABDU)	PURE.ABDU	Used as ABDU Parental	Used as ABDU Parental	Used as ABDU Parental	Not used	B	M	A	Atlantic	USA	NJ	39.87	-74.25	2009-12-21	MK425265	SAMN10781467
PL737	American black duck (ABDU)	PURE.ABDU	Used as ABDU Parental	Used as ABDU Parental	Used as ABDU Parental	Not used	B	M	NA	Atlantic	USA	RI	41.39	-71.62	2009-11-25	MK425266	SAMN10781468
PL739	Mallard x American black duck hybrid (MBDH)	PURE.ABDU	F4	F2	F6	F10	B	F	I	Mississippi	USA	MI	45.07	-85.2644	2009-10-29	MK425350	SAMN10781469
PL740	American black duck (ABDU)	PURE.ABDU	Used as ABDU Parental	Used as ABDU Parental	Used as ABDU Parental	Not used	B	F	I	Mississippi	USA	MS	34.255	-90.2728	2010-01-19	MK425267	SAMN10781470
PL742	Mallard x American black duck hybrid (MBDH)	F1	F3	F4	F4	F6	B	M	I	Mississippi	USA	MI	43.2986	-84.1433	2009-10-22	MK425351	SAMN10781471
PL743	Mallard x American black duck hybrid (MBDH)	F1	F3	F4	F4	F5	A	F	I	Mississippi	USA	MI	47.1269	-88.5808	2009-09-27	MK425352	SAMN10781472
PL744	American black duck (ABDU)	PURE.ABDU	Used as ABDU Parental	Used as ABDU Parental	Used as ABDU Parental	Not used	B	F	I	Mississippi	USA	TN	35.9256	-85.6773	2010-01-17	MK425268	SAMN10781473
PL745	American black duck (ABDU)	PURE.ABDU	Used as ABDU Parental	Used as ABDU Parental	Used as ABDU Parental	Used as ABDU Parental	B	M	I	Mississippi	USA	MO	36.7794	-89.3847	2010-01-19	MK425269	SAMN10781474
PL746	American black duck (ABDU)	PURE.ABDU	Used as ABDU Parental	Used as ABDU Parental	Used as ABDU Parental	Not used	B	M	A	Mississippi	USA	OH	41.5097	-82.9403	2009-11-28	MK425270	SAMN10781475
PL751	American black duck (ABDU)	PURE.ABDU	Used as ABDU Parental	Used as ABDU Parental	Used as ABDU Parental	Used as ABDU Parental	B	M	I	Mississippi	USA	MI	46.0556	-85.1684	2009-11-12	MK425271	SAMN10781476
PL752	American black duck (ABDU)	PURE.ABDU	Used as ABDU Parental	Used as ABDU Parental	Used as ABDU Parental	Used as ABDU Parental	B	F	I	Mississippi	USA	MI	43.6536	-83.4661	2009-10-30	MK425272	SAMN10781477
PL753	American black duck (ABDU)	PURE.ABDU	Used as ABDU Parental	Used as ABDU Parental	Used as ABDU Parental	Used as ABDU Parental	B	F	I	Mississippi	USA	MI	44.0486	-83.6958	2009-11-02	MK425273	SAMN10781478
PL754	American black duck (ABDU)	PURE.ABDU	Used as ABDU Parental	Used as ABDU Parental	Used as ABDU Parental	Used as ABDU Parental	B	F	I	Mississippi	USA	MI	42.0039	-83.9449	2009-11-16	MK425274	SAMN10781479
PL755	American black duck (ABDU)	PURE.ABDU	Used as ABDU Parental	Used as ABDU Parental	Used as ABDU Parental	Not used	B	F	I	Mississippi	USA	MI	44.4203	-83.3308	2009-11-04	MK425275	SAMN10781480
PL756	American black duck (ABDU)	F2.ABDU	F5	F2	F10	F10	B	F	I	Mississippi	USA	IL	41.4861	-88.7315	2009-12-05	MK425276	SAMN10781481
PL759	American black duck (ABDU)	PURE.ABDU	Used as ABDU Parental	Used as ABDU Parental	Used as ABDU Parental	Not used	B	F	I	Mississippi	USA	TN	35.1406	-85.2328	2010-01-12	MK425277	SAMN10781482
PL762	Mallard x American black duck hybrid (MBDH)	F2.ABDU	F3	F4	F6	F6	B	M	NA	Mississippi	USA	KY	37.9947	-84.1842	2010-01-03	MK425353	SAMN10781483
PL763	Mallard x American black duck hybrid (MBDH)	F2.ABDU	F3	F5	F5	F5	B	F	NA	Mississippi	USA	IA	41.4653	-93.3113	2009-11-26	MK425354	SAMN10781484
PL764	Mallard x American black duck hybrid (MBDH)	PURE.ABDU	F3	F4	F5	F7	B	M	NA	Mississippi	USA	OH	41.1106	-81.2422	2009-11-24	MK425355	SAMN10781485
PL766	Mallard x American black duck hybrid (MBDH)	F2.ABDU	F3	F2	F6	F6	B	F	A	Mississippi	USA	MN	47.7222	-90.6992	2009-10-10	MK425356	SAMN10781486
PL767	American black duck (ABDU)	PURE.ABDU	Used as ABDU Parental	Used as ABDU Parental	Not used	Not used	B	F	NA	Mississippi	USA	TN	36.2492	-88.1531	2010-01-14	MK425278	SAMN10781487
PL768	American black duck (ABDU)	PURE.ABDU	Used as ABDU Parental	Used as ABDU Parental	Not used	Not used	B	F	I	Mississippi	USA	TN	36.1683	-82.8225	2009-12-10	MK425279	SAMN10781488
PL769	American black duck (ABDU)	PURE.ABDU	Used as ABDU Parental	Used as ABDU Parental	Used as ABDU Parental	Not used	B	M	I	Mississippi	USA	IL	42.4175	-88.0822	2009-10-26	MK425280	SAMN10781489
PL771	American black duck (ABDU)	PURE.ABDU	Used as ABDU Parental	Used as ABDU Parental	Used as ABDU Parental	Not used	B	M	A	Mississippi	USA	TN	36.4144	-82.9975	2009-12-24	MK425281	SAMN10781490
PL772	American black duck (ABDU)	PURE.ABDU	Used as ABDU Parental	Used as ABDU Parental	Used as ABDU Parental	Not used	B	M	A	Mississippi	USA	IL	40.9197	-89.2917	2009-11-01	MK425282	SAMN10781491
PL773	American black duck (ABDU)	PURE.ABDU	Used as ABDU Parental	Used as ABDU Parental	Used as ABDU Parental	Used as ABDU Parental	A	F	I	Mississippi	USA	TN	35.0486	-85.3333	2010-01-10	MK425283	SAMN10781492
PL774	Mallard x American black duck hybrid (MBDH)	PURE.EAST	F3	F5	F3	F3	A	F	I	Mississippi	USA	WI	44.4447	-88.579	2009-11-12	MK425357	SAMN10781493
PL777	American black duck (ABDU)	F2.ABDU	F5	F2	F5	F6	B	M	I	Mississippi	USA	MI	45.4125	-84.6125	2009-10-24	MK425284	SAMN10781494
PL78	American black duck (ABDU)	PURE.ABDU	Used as ABDU Parental	Used as ABDU Parental	Used as ABDU Parental	Used as ABDU Parental	B	F	A	Mississippi	USA	OH	41.5916	-83.0758	2009-11-02	MK425285	SAMN10781495
PL781	American black duck (ABDU)	PURE.ABDU	Used as ABDU Parental	Used as ABDU Parental	Not used	Not used	B	F	A	Mississippi	USA	IL	41.2264	-88.2653	2009-12-12	MK425286	SAMN10781496
PL782	Mallard x American black duck hybrid (MBDH)	F1	F2	F2	F6	F7	B	F	I	Mississippi	USA	MN	43.6011	-91.2749	2009-11-08	MK425358	SAMN10781497
PL784	Mallard x American black duck hybrid (MBDH)	F1	F5	F6	F3	F5	B	M	A	Mississippi	USA	MI	43.6536	-83.4661	2009-11-10	MK425359	SAMN10781498
PL796	Mallard (MALL)	PURE.WEST	Used as MALL Parental	Used as MALL Parental	Not used	Not used	B	F	NA	Mississippi	USA	MN	44.6789	-93.0958	2009-10-24	MK425453	SAMN10781499
PL798	Mallard (MALL)	PURE.WEST	Used as MALL Parental	Used as MALL Parental	Not used	Not used	B	M	A	Mississippi	USA	IN	41.3672	-87.4383	2009-11-14	MK425454	SAMN10781500
PL800	American black duck (ABDU)	F3.ABDU	F2	F2	F4	F7	B	F	I	Atlantic	USA	NH	43.4239	-71.4136	2009-10-22	MK425287	SAMN10781501
PL805	American black duck (ABDU)	PURE.ABDU	Used as ABDU Parental	Used as ABDU Parental	Used as ABDU Parental	Not used	B	M	A	Atlantic	USA	NC	36.3814	-75.8331	2010-01-12	MK425288	SAMN10781502
PL809	American black duck (ABDU)	F3.ABDU	F3	F4	F5	F5	B	F	A	Atlantic	USA	NH	42.9376	-70.8389	2009-12-19	MK425289	SAMN10781503
PL811	American black duck (ABDU)	PURE.ABDU	Used as ABDU Parental	Used as ABDU Parental	Not used	Not used	B	M	A	Atlantic	USA	NC	36.2125	-79.7136	2009-12-30	MK425290	SAMN10781504
PL816	American black duck (ABDU)	PURE.ABDU	Used as ABDU Parental	Used as ABDU Parental	Used as ABDU Parental	Used as ABDU Parental	B	F	I	Atlantic	USA	NC	36.3814	-75.8331	2010-01-11	MK425291	SAMN10781505
PL820	Mallard (MALL)	MALLW-E	F4	F6	F3	F5	A	M	A	Atlantic	USA	RI	41.3853	-71.6681	2009-12-18	MK425455	SAMN10781506
PL821	Mallard (MALL)	PURE.EAST	F3	F4	F2	F6	A	M	I	Atlantic	USA	SC	34.7056	-81.2117	2009-12-30	MK425456	SAMN10781507
PL823	Mallard (MALL)	F2.MALL	F3	F5	F3	F4	A	F	A	Atlantic	USA	VA	38.7	-77.48	2009-10-12	MK425457	SAMN10781508
PL831	Mallard (MALL)	MALLW-E	F3	F5	F6	F7	A	M	I	Atlantic	USA	NH	43.2377	-70.8196	2009-11-25	MK425458	SAMN10781509
PL832	Mallard (MALL)	MALLW-E	F3	F5	F5	F5	B	M	I	Atlantic	USA	NY	44.3358	-75.9147	2009-12-01	MK425459	SAMN10781510
PL838	Mallard (MALL)	F2.MALL	F2	F3	F2	F7	B	M	A	Atlantic	USA	GA	33.5717	-83.1808	2009-12-18	MK425460	SAMN10781511
PL840	Mallard (MALL)	PURE.WEST	Used as MALL Parental	Used as MALL Parental	Not used	Not used	A	F	I	Atlantic	USA	NC	35.5158	-77.1006	2010-01-01	MK425461	SAMN10781512
PL844	Mallard (MALL)	PURE.EAST	F5	F6	F4	F6	A	F	A	Atlantic	USA	NY	41.8528	-73.9222	2009-11-26	MK425462	SAMN10781513
PL848	Mallard (MALL)	MALLW-E	F2	F2	F4	F6	B	M	I	Atlantic	USA	MD	39.0786	-77.3392	2009-12-10	MK425463	SAMN10781514
PL852	Mallard (MALL)	F2.MALL	F3	F5	F3	F10	B	F	A	Atlantic	USA	VT	44.9442	-72.2044	2009-10-10	MK425464	SAMN10781515
PL853	Mallard (MALL)	PURE.EAST	F4	F7	F4	F7	A	M	I	Atlantic	USA	SC	34.7056	-81.2117	2009-12-30	MK425465	SAMN10781516
PL854	Mallard (MALL)	PURE.EAST	F5	F7	F3	F5	A	F	I	Atlantic	USA	MD	38.5664	-76.0769	2009-11-07	MK425466	SAMN10781517
PL856	Mallard (MALL)	MALLW-E	F3	F3	F5	F3	A	F	A	Atlantic	USA	NH	42.9376	-70.8389	2009-12-27	MK425467	SAMN10781518
PL860	Mallard (MALL)	F2.MALL	F2	F3	F2	F4	A	M	I	Atlantic	USA	MD	39.5601	-76.0713	2009-12-30	MK425468	SAMN10781519
PL862	Mallard (MALL)	MALLW-E	F3	F4	F4	F6	A	M	I	Atlantic	USA	WV	38.4247	-82.2133	2009-10-03	MK425469	SAMN10781520
PL870	Mallard (MALL)	PURE.EAST	F2	F2	F3	F3	B	M	A	Atlantic	USA	GA	33.445	-84.1492	2009-12-24	MK425470	SAMN10781521
PL874	Mallard (MALL)	MALLW-E	F2	F2	F5	F7	A	F	A	Atlantic	USA	PA	39.8309	-77.2311	2009-10-17	MK425471	SAMN10781522
PL875	Mallard (MALL)	MALLW-E	F4	F5	F3	F5	A	M	A	Atlantic	USA	NC	35.8528	-79.5719	2009-10-10	MK425472	SAMN10781523
PL878	Mallard (MALL)	MALLW-E	F3	F3	F3	F3	B	M	A	Atlantic	USA	PA	41.5338	-75.6083	2009-10-21	MK425473	SAMN10781524
PL879	Mallard (MALL)	PURE.EAST	F4	F6	F5	F3	A	M	I	Atlantic	USA	VA	36.7267	-78.1306	2009-11-28	MK425474	SAMN10781525
PL883	Mallard (MALL)	MALLW-E	F2	F2	F3	F2	A	F	I	Atlantic	USA	MA	42.1398	-71.5162	2009-11-14	MK425475	SAMN10781526
PL884	Mallard (MALL)	PURE.WEST	Used as MALL Parental	Used as MALL Parental	Used as MALL Parental	Not used	B	F	I	Atlantic	USA	SC	34.7056	-81.2117	2010-01-06	MK425476	SAMN10781527
PL887	Mallard (MALL)	MALLW-E	F3	F4	F3	F5	A	M	A	Atlantic	USA	MA	41.6736	-70.4084	2009-10-17	MK425477	SAMN10781528
PL890	Mallard (MALL)	PURE.EAST	F4	F6	F4	F5	A	F	I	Atlantic	USA	WV	39.3964	-81.1997	2009-10-03	MK425478	SAMN10781529
PL893	Mallard (MALL)	MALLW-E	F3	F5	F3	F5	B	F	A	Atlantic	USA	RI	41.6939	-71.5958	2009-11-25	MK425479	SAMN10781530
PL899	Mallard (MALL)	MALLW-E	F5	F7	F4	F6	A	M	A	Atlantic	USA	CT	41.9167	-72.4578	2010-01-05	MK425480	SAMN10781531
PL900	American black duck (ABDU)	F2.ABDU	F2	F2	F4	F6	B	F	UNK	Mississippi	USA	OH	39.998	-83.8163	2010-01-12	MK425292	SAMN10781532
PL901	American black duck (ABDU)	PURE.ABDU	Used as ABDU Parental	Used as ABDU Parental	Not used	Not used	B	M	AHY	Mississippi	USA	OH	39.998	-83.8163	2010-01-12	MK425293	SAMN10781533
PL902	Mallard (MALL)	PURE.WEST	Used as MALL Parental	Used as MALL Parental	Not used	Not used	B	M	I	Mississippi	USA	OH	39.998	-83.8163	2009-10-29	MK425481	SAMN10781534
PL903	Mallard (MALL)	MALLW-E	F2	F3	F6	F7	B	M	A	Mississippi	USA	OH	39.998	-83.8163	2009-10-19	MK425482	SAMN10781535
PL904	Mallard (MALL)	MALLW-E	F3	F4	F7	F7	B	M	A	Mississippi	USA	OH	39.998	-83.8163	2010-01-17	MK425483	SAMN10781536
PL905	American black duck (ABDU)	PURE.ABDU	Used as ABDU Parental	Used as ABDU Parental	Used as ABDU Parental	Used as ABDU Parental	B	M	A	Atlantic	USA	WV	39.4592	-77.9678	2009-12-18	MK425294	SAMN10781537
PL908	American black duck (ABDU)	PURE.ABDU	Used as ABDU Parental	Used as ABDU Parental	Used as ABDU Parental	Used as ABDU Parental	B	F	I	Atlantic	USA	SC	34.5472	-80.5828	2009-12-26	MK425295	SAMN10781538
PL918	American black duck (ABDU)	PURE.ABDU	Used as ABDU Parental	Used as ABDU Parental	Used as ABDU Parental	Used as ABDU Parental	B	M	I	Atlantic	USA	VT	44.9581	-73.2917	2009-10-28	MK425296	SAMN10781539
PL9201	American black duck (ABDU)	PURE.ABDU	Used as ABDU Parental	Used as ABDU Parental	Used as ABDU Parental	Not used	B	F	I	Atlantic	USA	ME	45.6239	-70.2544	2009-11-21	KJ791932	SAMN10781540
PL9211	American black duck (ABDU)	PURE.ABDU	Used as ABDU Parental	Used as ABDU Parental	Not used	Not used	B	F	A	Atlantic	USA	ME	44.5722	-68.4761	2009-11-16	KJ791933	SAMN10781541
PL9222	American black duck (ABDU)	PURE.ABDU	Used as ABDU Parental	Used as ABDU Parental	Used as ABDU Parental	Used as ABDU Parental	B	F	A	Atlantic	USA	ME	44.9181	-69.8667	2009-11-07	KF608494	SAMN10781542
PL923	Mallard (MALL)	F2.MALL	F3	F6	F3	F4	A	F	A	Atlantic	USA	ME	43.9194	-70.4667	2009-11-09	MK425484	SAMN10781543
PL9272	American black duck (ABDU)	PURE.ABDU	Used as ABDU Parental	Used as ABDU Parental	Used as ABDU Parental	Not used	B	F	I	Atlantic	USA	ME	44.2114	-69.2742	2009-11-30	KF608496	SAMN10781544
PL928	Mallard (MALL)	F2.MALL	F4	F6	F3	F4	A	M	A	Atlantic	USA	ME	43.9194	-70.4667	2009-10-09	MK425485	SAMN10781545
PL930	Mallard (MALL)	MALLW-E	F3	F3	F7	F10	A	M	I	Atlantic	USA	ME	44.9664	-70.7737	2009-10-05	MK425486	SAMN10781546
PL9322	American black duck (ABDU)	PURE.ABDU	Used as ABDU Parental	Used as ABDU Parental	Not used	Not used	B	F	I	Atlantic	USA	ME	44.4583	-68.9242	2009-11-28	KF608497	SAMN10781547
PL935	American black duck (ABDU)	PURE.ABDU	Used as ABDU Parental	Used as ABDU Parental	Used as ABDU Parental	Used as ABDU Parental	B	F	I	Atlantic	USA	WV	39.2983	-78.4367	2010-01-01	MK425297	SAMN10781548
PL936	American black duck (ABDU)	PURE.ABDU	Used as ABDU Parental	Used as ABDU Parental	Used as ABDU Parental	Not used	B	M	A	Atlantic	USA	WV	39.2939	-77.7858	2009-12-25	MK425298	SAMN10781549
PL94	Mallard (MALL)	PURE.WEST	Used as MALL Parental	Used as MALL Parental	Not used	Not used	B	M	I	Mississippi	USA	OH	41.5916	-83.0758	2009-11-02	MK425487	SAMN10781550
PL942	Mallard (MALL)	F2.MALL	F4	F2	F7	F7	A	M	I	Atlantic	USA	ME	43.7858	-69.9575	2009-10-20	MK425488	SAMN10781551
PL944	Mallard (MALL)	MALLW-E	F2	F2	F3	F5	A	F	A	Atlantic	USA	NJ	40.345	-74.4806	2009-10-13	MK425489	SAMN10781552
PL945	American black duck (ABDU)	PURE.ABDU	Used as ABDU Parental	Used as ABDU Parental	Used as ABDU Parental	Used as ABDU Parental	B	M	A	Atlantic	USA	WV	39.3803	-81.2592	2010-01-04	MK425299	SAMN10781553
PL949	American black duck (ABDU)	F2.ABDU	F2	F2	F5	F7	B	F	I	Atlantic	USA	NJ	39.1525	-74.6975	2009-12-05	MK425300	SAMN10781554
PL951	American black duck (ABDU)	F2.ABDU	F4	F2	F6	F10	B	F	I	Atlantic	USA	DE	38.78	-75.3128	2010-01-10	MK425301	SAMN10781555
PL9551	American black duck (ABDU)	F1	F4	F6	F3	F4	B	M	I	Atlantic	USA	ME	44.3611	-69.1958	2009-11-09	KJ791935	SAMN10781556
PL9561	American black duck (ABDU)	PURE.ABDU	Used as ABDU Parental	Used as ABDU Parental	Used as ABDU Parental	Not used	B	M	A	Atlantic	USA	ME	44.5722	-68.4761	2009-11-20	KJ791936	SAMN10781557
PL9571	American black duck (ABDU)	PURE.ABDU	Used as ABDU Parental	Used as ABDU Parental	Used as ABDU Parental	Not used	B	M	A	Atlantic	USA	ME	44.7528	-68.6789	2009-11-11	KJ791937	SAMN10781558
PL9591	American black duck (ABDU)	PURE.ABDU	Used as ABDU Parental	Used as ABDU Parental	Used as ABDU Parental	Used as ABDU Parental	B	M	I	Atlantic	USA	ME	44.6844	-67.4628	2009-11-21	KJ791938	SAMN10781559
PL9611	American black duck (ABDU)	PURE.ABDU	Used as ABDU Parental	Used as ABDU Parental	Used as ABDU Parental	Used as ABDU Parental	B	F	I	Atlantic	USA	ME	44.1197	-70.1075	2009-12-11	KJ791940	SAMN10781560
PL962	Mallard (MALL)	MALLW-E	F4	F7	F2	F7	A	F	I	Atlantic	USA	ME	44.9664	-70.7737	2009-10-06	MK425490	SAMN10781561
PL9641	American black duck (ABDU)	PURE.ABDU	Used as ABDU Parental	Used as ABDU Parental	Used as ABDU Parental	Not used	B	F	I	Atlantic	USA	ME	46.6794	-68.0022	2009-10-24	KJ791941	SAMN10781562
PL9661	American black duck (ABDU)	PURE.ABDU	Used as ABDU Parental	Used as ABDU Parental	Not used	Not used	B	F	A	Atlantic	USA	ME	44.0125	-70.7737	2009-11-06	KJ791943	SAMN10781563
PL968	Mallard (MALL)	MALLW-E	F3	F4	F6	F5	A	M	I	Atlantic	USA	ME	43.9194	-70.4667	2009-10-01	MK425491	SAMN10781564
PL969	American black duck (ABDU)	PURE.ABDU	Used as ABDU Parental	Used as ABDU Parental	Not used	Not used	B	M	I	Atlantic	USA	WV	38.8575	-82.1286	2010-01-14	MK425302	SAMN10781565
PL970	Mallard (MALL)	MALLW-E	F4	F7	F4	F6	A	M	I	Atlantic	USA	NJ	40.345	-74.4806	2009-10-13	MK425492	SAMN10781566
PL971	American black duck (ABDU)	PURE.ABDU	Used as ABDU Parental	Used as ABDU Parental	Used as ABDU Parental	Used as ABDU Parental	B	F	I	Atlantic	USA	NY	42.21	-73.92	2009-11-21	MK425303	SAMN10781567
PL973	American black duck (ABDU)	PURE.ABDU	Used as ABDU Parental	Used as ABDU Parental	Used as ABDU Parental	Not used	B	M	I	Atlantic	USA	NY	42.7989	-77.1317	2009-11-01	MK425304	SAMN10781568
PL983	American black duck (ABDU)	PURE.ABDU	Used as ABDU Parental	Used as ABDU Parental	Used as ABDU Parental	Not used	B	F	I	Atlantic	USA	RI	41.48	-71.5228	2009-12-05	MK425305	SAMN10781569
PL984	American black duck (ABDU)	PURE.ABDU	Used as ABDU Parental	Used as ABDU Parental	Used as ABDU Parental	Used as ABDU Parental	B	M	I	Atlantic	USA	CT	41.3975	-72.3467	2009-11-19	MK425306	SAMN10781570
PL985	American black duck (ABDU)	PURE.ABDU	Used as ABDU Parental	Used as ABDU Parental	Not used	Not used	B	M	A	Atlantic	USA	NC	35.5094	-75.9964	2009-12-29	MK425307	SAMN10781571
PL996	American black duck (ABDU)	F2.ABDU	F3	F2	F5	F5	B	F	I	Atlantic	USA	AK	39.4735	-76.1408	2010-01-09	MK425308	SAMN10781572
REW6243	Mallard (MALL)	PURE.WEST	Used as MALL Parental	Used as MALL Parental	Used as MALL Parental	Not used	B	M	NA	West	USA	AK	67.1411	-150.356	2005-09-06	KF857646	SAMN10781573
UAMX1739	Mallard (MALL)	PURE.WEST	Used as MALL Parental	Used as MALL Parental	Used as MALL Parental	Not used	A	M	NA	West	USA	AK	52.8763	-172.891	2001-06-01	MK425493	SAMN10781574
UAMX31703	Mallard (MALL)	F2.MALL	F3	F4	F6	F6	A	F	NA	West	USA	AK	60.3378	-151	1905-06-24	KF857649	SAMN10781575
UAMX811	Mallard (MALL)	PURE.WEST	Used as MALL Parental	Used as MALL Parental	Used as MALL Parental	Not used	B	M	NA	West	USA	AK	64.8	-147.7	1999-04-02	MK425494	SAMN10781576
UAMX812	Mallard (MALL)	PURE.WEST	Used as MALL Parental	Used as MALL Parental	Not used	Not used	B	F	NA	West	USA	AK	64.8	-147.7	1999-04-29	MK425495	SAMN10781577
1: Mitochondrial accession numbers obtained from Lavretsky et al. 2014b. The Auk.
2: Mitochondrial accession numbers obtained from Lavretsky et al. 2014. Molecular, Phylogenetics, and Evolution.
3: Mitochondrial accession numbers obtained from Peters et al. 2014a. Conservation Genetics.
