# Supplementary material for: Identifying hybrids & the genomics of hybridization: Mallards & American black ducks of Eastern North America
Source: Ecol Evol. 2019 Feb 27;9(6):3470–90. doi: 10.1002/ece3.4981 (PMC6434578; doi:10.1002/ece3.4981)
Supplement: Supplementary file 11 [file ECE3-9-3470-s012.xlsx]

## Sheet: Mean values backcrossing
Morgan	Generation	0	1	2	3	4	5	6	7	8	9	10	11	12	13	14	15	16	17	18	19
3.17	1	1	0	0	0	0	0	0	0	0	0	0	0	0	0	0	0	0	0	0	0
3.17	2	0.042547	0.135125	0.213249	0.223885	0.176142	0.110319	0.057682	0.025959	0.010101	0.003534	0.001188	0.000246	2.3e-05	0	0	0	0	0	0	0
3.17	3	0.11649	0.09504	0.229925	0.146468	0.179834	0.092514	0.07583	0.032397	0.019279	0.007106	0.003535	0.001203	0.000336	4.3e-05	0	0	0	0	0	0
3.17	4	0.28102	0.075436	0.27177	0.079018	0.151588	0.043641	0.057675	0.015887	0.015477	0.004098	0.003096	0.000966	0.000293	3.4e-05	1e-06	0	0	0	0	0
3.17	5	0.470039	0.05414	0.260043	0.03864	0.107914	0.017299	0.033964	0.005871	0.008356	0.001924	0.001395	0.000335	6.9e-05	1e-05	1e-06	0	0	0	0	0
3.17	6	0.639573	0.034813	0.209808	0.01752	0.067172	0.006468	0.01744	0.002559	0.003408	0.000845	0.000335	5.3e-05	6e-06	0	0	0	0	0	0	0
3.17	7	0.769488	0.02054	0.151157	0.007622	0.037887	0.003498	0.00737	0.001417	0.00083	0.000161	2.6e-05	3e-06	1e-06	0	0	0	0	0	0	0
3.17	8	0.858958	0.011379	0.100615	0.004671	0.019109	0.002529	0.00219	0.000429	0.000104	1.4e-05	2e-06	0	0	0	0	0	0	0	0	0
3.17	9	0.916249	0.007176	0.062455	0.004948	0.007435	0.001264	0.000397	7.2e-05	4e-06	0	0	0	0	0	0	0	0	0	0	0
3.17	10	0.952039	0.007675	0.033721	0.003727	0.002418	0.000361	5.3e-05	6e-06	0	0	0	0	0	0	0	0	0	0	0	0
2.26	1	1	0	0	0	0	0	0	0	0	0	0	0	0	0	0	0	0	0	0	0
2.26	2	0.105519	0.237761	0.267722	0.200264	0.111738	0.050161	0.018719	0.005996	0.00165	0.000423	4.7e-05	0	0	0	0	0	0	0	0	0
2.26	3	0.198389	0.156469	0.263347	0.148441	0.129098	0.055134	0.031561	0.01098	0.004686	0.001419	0.000428	4.5e-05	3e-06	0	0	0	0	0	0	0
2.26	4	0.385253	0.103896	0.260828	0.077202	0.104471	0.029075	0.026177	0.00687	0.004465	0.001258	0.000447	5.5e-05	3e-06	0	0	0	0	0	0	0
2.26	5	0.57024	0.065447	0.221849	0.036039	0.070942	0.012213	0.016354	0.003111	0.002873	0.000721	0.000196	1.5e-05	0	0	0	0	0	0	0	0
2.26	6	0.717464	0.038497	0.16796	0.016008	0.043232	0.004873	0.008987	0.001627	0.00109	0.000227	3.3e-05	2e-06	0	0	0	0	0	0	0	0
2.26	7	0.823935	0.021675	0.115792	0.007038	0.024197	0.002655	0.003638	0.000749	0.000277	4e-05	3e-06	1e-06	0	0	0	0	0	0	0	0
2.26	8	0.894005	0.011869	0.074846	0.004152	0.012091	0.001771	0.001061	0.000181	2.4e-05	0	0	0	0	0	0	0	0	0	0	0
2.26	9	0.938098	0.006962	0.045453	0.004044	0.004497	0.00075	0.00018	1.5e-05	1e-06	0	0	0	0	0	0	0	0	0	0	0
2.26	10	0.964604	0.006018	0.025012	0.002701	0.001433	0.000195	3.2e-05	5e-06	0	0	0	0	0	0	0	0	0	0	0	0
1.12	1	1	0	0	0	0	0	0	0	0	0	0	0	0	0	0	0	0	0	0	0
1.12	2	0.327219	0.366304	0.203925	0.075653	0.021221	0.004662	0.000916	9.9e-05	1e-06	0	0	0	0	0	0	0	0	0	0	0
1.12	3	0.406103	0.259019	0.210646	0.079053	0.033721	0.008549	0.002404	0.00047	3.5e-05	0	0	0	0	0	0	0	0	0	0	0
1.12	4	0.579119	0.151323	0.1788	0.049875	0.030662	0.006915	0.002686	0.000555	6.4e-05	1e-06	0	0	0	0	0	0	0	0	0	0
1.12	5	0.726872	0.083742	0.134764	0.025556	0.022384	0.004046	0.002175	0.000403	5.7e-05	1e-06	0	0	0	0	0	0	0	0	0	0
1.12	6	0.831419	0.044737	0.093611	0.01211	0.014372	0.002207	0.001343	0.000191	1e-05	0	0	0	0	0	0	0	0	0	0	0
1.12	7	0.898883	0.023677	0.061397	0.005665	0.008429	0.001287	0.000599	6e-05	3e-06	0	0	0	0	0	0	0	0	0	0	0
1.12	8	0.940925	0.012344	0.038463	0.003152	0.004306	0.000638	0.00016	1.2e-05	0	0	0	0	0	0	0	0	0	0	0	0
1.12	9	0.966187	0.006657	0.023069	0.002113	0.001703	0.000234	3.5e-05	2e-06	0	0	0	0	0	0	0	0	0	0	0	0
1.12	10	0.980847	0.004678	0.012462	0.001395	0.000539	6.8e-05	9e-06	2e-06	0	0	0	0	0	0	0	0	0	0	0	0
0.934	1	1	0	0	0	0	0	0	0	0	0	0	0	0	0	0	0	0	0	0	0
0.934	2	0.393167	0.367647	0.171175	0.053219	0.012109	0.002323	0.000344	1.6e-05	0	0	0	0	0	0	0	0	0	0	0	0
0.934	3	0.461504	0.26862	0.182046	0.060583	0.021093	0.004792	0.001209	0.000151	2e-06	0	0	0	0	0	0	0	0	0	0	0
0.934	4	0.622778	0.15784	0.152935	0.040296	0.020348	0.00413	0.001478	0.000184	1.1e-05	0	0	0	0	0	0	0	0	0	0	0
0.934	5	0.757651	0.086921	0.114156	0.021902	0.015362	0.00272	0.001135	0.000146	7e-06	0	0	0	0	0	0	0	0	0	0	0
0.934	6	0.851263	0.046371	0.078918	0.01094	0.010138	0.001596	0.000701	6.9e-05	4e-06	0	0	0	0	0	0	0	0	0	0	0
0.934	7	0.912015	0.024125	0.051355	0.005164	0.006061	0.000933	0.000309	3.6e-05	2e-06	0	0	0	0	0	0	0	0	0	0	0
0.934	8	0.94896	0.012575	0.03177	0.002882	0.003235	0.000488	8.5e-05	5e-06	0	0	0	0	0	0	0	0	0	0	0	0
0.934	9	0.971089	0.006691	0.018739	0.001883	0.001396	0.000176	2.4e-05	2e-06	0	0	0	0	0	0	0	0	0	0	0	0
0.934	10	0.983932	0.004477	0.009967	0.001155	0.000413	5.3e-05	2e-06	1e-06	0	0	0	0	0	0	0	0	0	0	0	0
0.786	1	1	0	0	0	0	0	0	0	0	0	0	0	0	0	0	0	0	0	0	0
0.786	2	0.457106	0.358071	0.139801	0.036493	0.007227	0.00119	0.000112	0	0	0	0	0	0	0	0	0	0	0	0	0
0.786	3	0.514257	0.26984	0.154574	0.044929	0.01334	0.002574	0.000463	2.3e-05	0	0	0	0	0	0	0	0	0	0	0	0
0.786	4	0.660685	0.160885	0.130273	0.031518	0.013398	0.002538	0.00065	5.1e-05	2e-06	0	0	0	0	0	0	0	0	0	0	0
0.786	5	0.78355	0.089121	0.0965	0.018107	0.010318	0.001837	0.000532	3.5e-05	0	0	0	0	0	0	0	0	0	0	0	0
0.786	6	0.868766	0.047198	0.066232	0.009246	0.007073	0.001173	0.000288	2.4e-05	0	0	0	0	0	0	0	0	0	0	0	0
0.786	7	0.922554	0.024478	0.043189	0.004697	0.004257	0.000672	0.00014	1.3e-05	0	0	0	0	0	0	0	0	0	0	0	0
0.786	8	0.95537	0.012892	0.026554	0.002558	0.002266	0.000313	4.4e-05	3e-06	0	0	0	0	0	0	0	0	0	0	0	0
0.786	9	0.974712	0.006844	0.015757	0.001659	0.000918	0.000106	4e-06	0	0	0	0	0	0	0	0	0	0	0	0	0
0.786	10	0.985847	0.00415	0.008739	0.000942	0.000295	2.6e-05	1e-06	0	0	0	0	0	0	0	0	0	0	0	0	0
1.201	1	1	0	0	0	0	0	0	0	0	0	0	0	0	0	0	0	0	0	0	0
1.201	2	0.302304	0.36194	0.21668	0.08588	0.02567	0.006136	0.001235	0.00015	5e-06	0	0	0	0	0	0	0	0	0	0	0
1.201	3	0.384747	0.25305	0.220625	0.087098	0.039861	0.010556	0.003219	0.000746	9.5e-05	3e-06	0	0	0	0	0	0	0	0	0	0
1.201	4	0.562953	0.148523	0.187299	0.052821	0.035806	0.008046	0.003626	0.000804	0.000118	4e-06	0	0	0	0	0	0	0	0	0	0
1.201	5	0.713781	0.082757	0.142504	0.026938	0.025853	0.004667	0.002834	0.000569	9.2e-05	5e-06	0	0	0	0	0	0	0	0	0	0
1.201	6	0.822059	0.044732	0.099624	0.012596	0.016495	0.002554	0.001636	0.000275	2.8e-05	1e-06	0	0	0	0	0	0	0	0	0	0
1.201	7	0.893063	0.023755	0.065288	0.005756	0.009766	0.001517	0.000739	0.000106	1e-05	0	0	0	0	0	0	0	0	0	0	0
1.201	8	0.937252	0.012476	0.041051	0.003359	0.004841	0.00076	0.000235	2.6e-05	0	0	0	0	0	0	0	0	0	0	0	0
1.201	9	0.964218	0.006841	0.024323	0.002356	0.001955	0.000259	4.5e-05	3e-06	0	0	0	0	0	0	0	0	0	0	0	0
1.201	10	0.980009	0.004674	0.01316	0.001445	0.000644	6e-05	8e-06	0	0	0	0	0	0	0	0	0	0	0	0	0
0.981	1	1	0	0	0	0	0	0	0	0	0	0	0	0	0	0	0	0	0	0	0
0.981	2	0.375672	0.367696	0.180244	0.058926	0.014194	0.002809	0.000437	2.2e-05	0	0	0	0	0	0	0	0	0	0	0	0
0.981	3	0.446595	0.266747	0.19038	0.064783	0.024322	0.005553	0.001403	0.000211	6e-06	0	0	0	0	0	0	0	0	0	0	0
0.981	4	0.611633	0.155647	0.160939	0.042264	0.022849	0.004667	0.0017	0.000277	2.3e-05	1e-06	0	0	0	0	0	0	0	0	0	0
0.981	5	0.751092	0.085415	0.119673	0.022531	0.016739	0.002936	0.001394	0.000201	1.8e-05	1e-06	0	0	0	0	0	0	0	0	0	0
0.981	6	0.846818	0.045565	0.082935	0.010914	0.011084	0.001783	0.000809	8.3e-05	8e-06	1e-06	0	0	0	0	0	0	0	0	0	0
0.981	7	0.908908	0.023789	0.054188	0.00516	0.006562	0.001013	0.00035	3e-05	0	0	0	0	0	0	0	0	0	0	0	0
0.981	8	0.947216	0.012202	0.033647	0.002939	0.003366	0.000514	0.000113	3e-06	0	0	0	0	0	0	0	0	0	0	0	0
0.981	9	0.969661	0.006462	0.020364	0.001914	0.001397	0.000179	2.3e-05	0	0	0	0	0	0	0	0	0	0	0	0	0
0.981	10	0.983072	0.004644	0.010655	0.001172	0.000415	4.1e-05	1e-06	0	0	0	0	0	0	0	0	0	0	0	0	0

## Sheet: Sd values backcrossing
Morgan	Generation	0	1	2	3	4	5	6	7	8	9	10	11	12	13	14	15	16	17	18	19
3.17	1	0	0	0	0	0	0	0	0	0	0	0	0	0	0	0	0	0	0	0	0
3.17	2	0	0.00648811	0.0105344	0.0130886	0.0130441	0.0122381	0.00979683	0.00748126	0.00475189	0.0031556	0.00186748	0.000964494	0.000471403	0.000133273	3.16228e-05	0	0	0	0	0
3.17	3	0	0.0113159	0.00985892	0.0142046	0.0122101	0.0121297	0.0094546	0.00873347	0.00550491	0.00448026	0.00266278	0.00182234	0.000959291	0.000609485	0.000212989	5.47174e-05	0	0	0	0
3.17	4	0	0.0173715	0.00946625	0.015631	0.00961884	0.0127667	0.00682609	0.00799186	0.00429938	0.00429606	0.00201619	0.00173891	0.00081044	0.000576135	0.000216846	4.4699e-05	0	0	0	0
3.17	5	0	0.0210294	0.00886301	0.0154408	0.00702076	0.0113355	0.00470654	0.00644254	0.0024919	0.00315731	0.00115417	0.00126717	0.000565946	0.000333747	7.0569e-05	3.16228e-05	0	0	0	0
3.17	6	0	0.0213394	0.00723333	0.0154793	0.00500718	0.0094344	0.00280237	0.00489195	0.0016297	0.00226868	0.00084249	0.000632886	0.000249506	8.34144e-05	0	0	0	0	0	0
3.17	7	0	0.0198204	0.00589394	0.0152712	0.00347204	0.00768463	0.00273728	0.00394638	0.00115243	0.00114765	0.000402981	0.000171888	7.0569e-05	0	0	0	0	0	0	0
3.17	8	0	0.0169272	0.00451728	0.0129517	0.00463746	0.00705734	0.00206632	0.00232605	0.000726294	0.000310379	6.31505e-05	0	0	0	0	0	0	0	0	0
3.17	9	0	0.0130656	0.00680859	0.0123422	0.00472703	0.00564918	0.0012817	0.000907523	0.000360952	9.46571e-05	3.16228e-05	0	0	0	0	0	0	0	0	0
3.17	10	0	0.010064	0.0115872	0.0135413	0.00302857	0.00283185	0.000666592	0.000337094	0.000104546	3.16228e-05	3.16228e-05	0	0	0	0	0	0	0	0	0
2.26	1	0	0	0	0	0	0	0	0	0	0	0	0	0	0	0	0	0	0	0	0
2.26	2	0	0.00947891	0.0133603	0.0137788	0.0127344	0.00982958	0.0070015	0.00422684	0.00247588	0.00116917	0.000627191	0.000188856	4.4699e-05	0	0	0	0	0	0	0
2.26	3	0	0.0148106	0.0124833	0.015097	0.0122761	0.0112209	0.00727672	0.00558039	0.00344497	0.00215265	0.00108649	0.000657995	0.000205198	3.16228e-05	0	0	0	0	0	0
2.26	4	0	0.0200012	0.0107505	0.015568	0.00907377	0.0104998	0.00581138	0.00539161	0.0027742	0.00214027	0.00096277	0.000695312	0.000232441	7.06824e-05	0	0	0	0	0	0
2.26	5	0	0.0221478	0.00944767	0.016252	0.00687651	0.00975515	0.0040863	0.00431762	0.00164875	0.00182043	0.000744964	0.000513481	0.000140584	6.32456e-05	0	0	0	0	0	0
2.26	6	0	0.0219328	0.00763005	0.0160354	0.00460611	0.0075984	0.00240227	0.00346128	0.00107172	0.00123175	0.000489161	0.000159529	7.06824e-05	3.16228e-05	0	0	0	0	0	0
2.26	7	0	0.018598	0.00590546	0.0139443	0.00333642	0.00641868	0.00185775	0.00264347	0.000946065	0.000620565	0.00017644	6.31505e-05	3.16228e-05	0	0	0	0	0	0	0
2.26	8	0	0.0150055	0.00464798	0.0116245	0.0032546	0.00566142	0.00146648	0.00146962	0.000470771	0.000238245	6.31505e-05	0	0	0	0	0	0	0	0	0
2.26	9	0	0.0118421	0.00554358	0.0106976	0.00328379	0.00412407	0.00101817	0.000604719	0.000168224	3.16228e-05	0	0	0	0	0	0	0	0	0	0
2.26	10	0	0.00894919	0.00791996	0.0104774	0.00228543	0.00202724	0.00056589	0.000207091	0	0	0	0	0	0	0	0	0	0	0	0
1.12	1	0	0	0	0	0	0	0	0	0	0	0	0	0	0	0	0	0	0	0	0
1.12	2	0	0.0152784	0.0154212	0.0128952	0.00843549	0.00457177	0.0021441	0.000955138	0.000290164	3.16228e-05	0	0	0	0	0	0	0	0	0	0
1.12	3	0	0.017605	0.014883	0.0137567	0.00893969	0.00597105	0.00298045	0.00150604	0.000671108	0.000205617	3.16228e-05	0	0	0	0	0	0	0	0	0
1.12	4	0	0.0202767	0.0132332	0.0139928	0.00760853	0.00599387	0.00279345	0.00173328	0.000729504	0.000285406	3.16228e-05	0	0	0	0	0	0	0	0	0
1.12	5	0	0.0192803	0.0108897	0.0135027	0.00574943	0.00543792	0.0020141	0.00168065	0.000636267	0.000202959	3.16228e-05	0	0	0	0	0	0	0	0	0
1.12	6	0	0.0168718	0.00863643	0.0124085	0.00409303	0.00434082	0.00143473	0.00138751	0.000494364	0.000157047	0	0	0	0	0	0	0	0	0	0
1.12	7	0	0.0141117	0.00664744	0.0108048	0.00279474	0.00355244	0.00104607	0.0009411	0.000283887	7.06824e-05	0	0	0	0	0	0	0	0	0	0
1.12	8	0	0.011234	0.0049705	0.00878996	0.00206752	0.00283079	0.000821916	0.000542835	0.000125777	3.16228e-05	0	0	0	0	0	0	0	0	0	0
1.12	9	0	0.00836561	0.0040379	0.00711605	0.00165486	0.00196473	0.000537699	0.000246505	5.47174e-05	0	0	0	0	0	0	0	0	0	0	0
1.12	10	0	0.00632566	0.00393529	0.00622988	0.00133525	0.00116229	0.000309839	5.47174e-05	0	0	0	0	0	0	0	0	0	0	0	0
0.934	1	0	0	0	0	0	0	0	0	0	0	0	0	0	0	0	0	0	0	0	0
0.934	2	0	0.0150328	0.0148156	0.0122113	0.00720102	0.00349989	0.00140713	0.00058029	7.0569e-05	0	0	0	0	0	0	0	0	0	0	0
0.934	3	0	0.0187802	0.015275	0.0129948	0.00820152	0.00474198	0.00217133	0.00102953	0.000363818	5.47174e-05	0	0	0	0	0	0	0	0	0	0
0.934	4	0	0.0202693	0.0139055	0.0135733	0.00695604	0.00489746	0.00218732	0.0011775	0.000464543	0.000109142	0	0	0	0	0	0	0	0	0	0
0.934	5	0	0.0190342	0.0113868	0.0129666	0.00563561	0.00440192	0.00167214	0.00112406	0.000369747	0.000117957	0	0	0	0	0	0	0	0	0	0
0.934	6	0	0.0161202	0.0087454	0.0112262	0.00391404	0.00388425	0.00123428	0.000937399	0.000225055	3.16228e-05	0	0	0	0	0	0	0	0	0	0
0.934	7	0	0.0133107	0.00668319	0.00988265	0.00264017	0.00324135	0.000940632	0.000651144	0.00016008	3.16228e-05	0	0	0	0	0	0	0	0	0	0
0.934	8	0	0.010487	0.00494808	0.00783353	0.00188098	0.00244808	0.000752067	0.000362716	4.4699e-05	0	0	0	0	0	0	0	0	0	0	0
0.934	9	0	0.0081347	0.00383818	0.00639778	0.00142339	0.00173786	0.000461836	0.000201692	0	0	0	0	0	0	0	0	0	0	0	0
0.934	10	0	0.00624601	0.00358051	0.00546276	0.0012416	0.000924529	0.000261665	0	0	0	0	0	0	0	0	0	0	0	0	0
0.786	1	0	0	0	0	0	0	0	0	0	0	0	0	0	0	0	0	0	0	0	0
0.786	2	0	0.0156598	0.015453	0.0112133	0.00596214	0.0025914	0.00105082	0.000333339	7.0569e-05	0	0	0	0	0	0	0	0	0	0	0
0.786	3	0	0.016775	0.0151993	0.0121063	0.00703476	0.00385838	0.00161569	0.000697479	0.000206753	0	0	0	0	0	0	0	0	0	0	0
0.786	4	0	0.0184618	0.0137488	0.0126224	0.00612126	0.00411563	0.00152944	0.00080887	0.000239042	3.16228e-05	0	0	0	0	0	0	0	0	0	0
0.786	5	0	0.0177904	0.0119426	0.0119583	0.00463194	0.00353204	0.00138539	0.000811128	0.000212989	7.06824e-05	0	0	0	0	0	0	0	0	0	0
0.786	6	0	0.0152286	0.00910475	0.010711	0.00352612	0.00307457	0.00108239	0.000599599	0.000125777	0	0	0	0	0	0	0	0	0	0	0
0.786	7	0	0.0124502	0.00679896	0.00921099	0.00253861	0.00264885	0.000827335	0.000426973	9.44877e-05	0	0	0	0	0	0	0	0	0	0	0
0.786	8	0	0.0098617	0.00485111	0.00744618	0.00176081	0.00212132	0.000598108	0.000247411	6.31505e-05	0	0	0	0	0	0	0	0	0	0	0
0.786	9	0	0.0074464	0.00362021	0.00591971	0.00139729	0.00136325	0.000326413	0.000129984	3.16228e-05	0	0	0	0	0	0	0	0	0	0	0
0.786	10	0	0.00564644	0.00311225	0.00475555	0.0011202	0.000837248	0.000166649	9.48683e-05	0	0	0	0	0	0	0	0	0	0	0	0
1.201	1	0	0	0	0	0	0	0	0	0	0	0	0	0	0	0	0	0	0	0	0
1.201	2	0	0.0146692	0.0150457	0.0134777	0.00916856	0.00486334	0.00255044	0.00105621	0.000415388	6.31505e-05	0	0	0	0	0	0	0	0	0	0
1.201	3	0	0.0177341	0.0146477	0.0143202	0.00939677	0.00634431	0.0035878	0.00171917	0.000774581	0.000304716	4.4699e-05	0	0	0	0	0	0	0	0	0
1.201	4	0	0.0205672	0.0130888	0.0138655	0.00786208	0.00643864	0.00303185	0.00191857	0.000861146	0.000353736	8.35583e-05	0	0	0	0	0	0	0	0	0
1.201	5	0	0.0208324	0.010852	0.0145446	0.00594256	0.00606641	0.00237496	0.00180888	0.000768645	0.000368932	5.47174e-05	0	0	0	0	0	0	0	0	0
1.201	6	0	0.017961	0.00847591	0.0131751	0.00411468	0.00502995	0.00156407	0.00144653	0.000541791	0.000227655	3.16228e-05	0	0	0	0	0	0	0	0	0
1.201	7	0	0.0149007	0.00628069	0.0112316	0.00280434	0.00386943	0.00107776	0.00107904	0.000291378	0.00015781	0	0	0	0	0	0	0	0	0	0
1.201	8	0	0.0118516	0.00466452	0.00901073	0.00208023	0.00323357	0.000885562	0.000599245	0.000163051	6.32456e-05	0	0	0	0	0	0	0	0	0	0
1.201	9	0	0.00914063	0.00412929	0.0075645	0.00178431	0.00213838	0.000583008	0.000324999	5.47174e-05	0	0	0	0	0	0	0	0	0	0	0
1.201	10	0	0.00681164	0.00424014	0.00674455	0.00142046	0.00113467	0.000361046	0.000109307	0	0	0	0	0	0	0	0	0	0	0	0
0.981	1	0	0	0	0	0	0	0	0	0	0	0	0	0	0	0	0	0	0	0	0
0.981	2	0	0.0144663	0.015016	0.0123351	0.00727621	0.00384126	0.0015995	0.000667536	0.000187444	0	0	0	0	0	0	0	0	0	0	0
0.981	3	0	0.0182743	0.0153974	0.0135403	0.00835282	0.00511282	0.00241853	0.00112971	0.000448327	0.00010894	0	0	0	0	0	0	0	0	0	0
0.981	4	0	0.0191723	0.0134534	0.0134573	0.00734094	0.00502783	0.00228902	0.00127313	0.000526073	0.000187444	0	0	0	0	0	0	0	0	0	0
0.981	5	0	0.0185983	0.0111099	0.0126452	0.00551215	0.00479986	0.00181596	0.00125039	0.000457608	0.000121844	3.16228e-05	0	0	0	0	0	0	0	0	0
0.981	6	0	0.0164775	0.0087701	0.0116144	0.00398783	0.00390754	0.00131287	0.00102575	0.000319935	5.47174e-05	0	0	0	0	0	0	0	0	0	0
0.981	7	0	0.0141438	0.00665205	0.0101417	0.00278647	0.00318977	0.000967412	0.000684418	0.00021187	8.35583e-05	0	0	0	0	0	0	0	0	0	0
0.981	8	0	0.0106796	0.00466678	0.00817735	0.00180919	0.00253151	0.000762557	0.000377483	7.72656e-05	0	0	0	0	0	0	0	0	0	0	0
0.981	9	0	0.00810206	0.00365593	0.00682523	0.00151827	0.00162238	0.000508954	0.000214954	5.47174e-05	0	0	0	0	0	0	0	0	0	0	0
0.981	10	0	0.00606748	0.00332097	0.00575717	0.00127957	0.000857503	0.000253575	4.4699e-05	0	0	0	0	0	0	0	0	0	0	0	0

## Sheet: Mean values swarm
Morgan	Generation	0	1	2	3	4	5	6	7	8	9	10	11	12	13	14	15	16	17	18	19
3.17	1	0.255296	0.744704	0	0	0	0	0	0	0	0	0	0	0	0	0	0	0	0	0	0
3.17	2	0.091778	0.207932	0.087239	0.121488	0.126143	0.107995	0.083777	0.061621	0.043148	0.029191	0.018289	0.010608	0.00568	0.002843	0.00133	0.000571	0.000239	9.8e-05	2.7e-05	3e-06
3.17	3	0.013302	0.03347	0.043658	0.0738	0.090176	0.109709	0.114129	0.114707	0.104075	0.089478	0.069858	0.052149	0.035978	0.023655	0.014272	0.008364	0.004559	0.002452	0.001234	0.000561
3.17	4	0.000785	0.003445	0.008159	0.018435	0.030585	0.050082	0.067869	0.087861	0.100015	0.108941	0.107427	0.100247	0.085376	0.070011	0.053232	0.039018	0.026568	0.017482	0.01072	0.006362
3.17	5	0.00027	0.000816	0.002337	0.005554	0.01145	0.020265	0.032997	0.048145	0.064976	0.080988	0.092857	0.099553	0.099833	0.094258	0.084837	0.071023	0.057143	0.043189	0.031278	0.021924
3.17	6	0.0002	0.000574	0.001426	0.003349	0.006766	0.012378	0.021069	0.032518	0.046207	0.060409	0.074507	0.085262	0.092394	0.094013	0.091176	0.082748	0.072854	0.060601	0.047682	0.036316
3.17	7	0.000193	0.000516	0.001246	0.002578	0.005054	0.009385	0.015312	0.024	0.035099	0.047289	0.060119	0.071831	0.081125	0.087179	0.088675	0.085913	0.079685	0.070409	0.059863	0.048433
3.17	8	0.000174	0.000378	0.000821	0.00188	0.003585	0.006383	0.011019	0.017598	0.025605	0.035692	0.046662	0.058366	0.068754	0.077355	0.08245	0.083935	0.082325	0.077447	0.069239	0.05971
3.17	9	0.000179	0.00033	0.000717	0.001578	0.002849	0.005149	0.008774	0.013704	0.020668	0.028784	0.038523	0.049155	0.059225	0.068183	0.075599	0.079564	0.080319	0.078381	0.07322	0.065721
3.17	10	0.00015	0.000288	0.000576	0.001158	0.002172	0.004007	0.006746	0.010745	0.016162	0.022478	0.030981	0.040335	0.049545	0.059213	0.066465	0.073134	0.076412	0.077298	0.075287	0.070303
2.26	1	0.253319	0.746681	0	0	0	0	0	0	0	0	0	0	0	0	0	0	0	0	0	0
2.26	2	0.101383	0.254868	0.140848	0.152929	0.126971	0.089764	0.058725	0.035667	0.020075	0.010403	0.004941	0.002104	0.000844	0.000312	0.000132	2.9e-05	5e-06	0	0	0
2.26	3	0.022259	0.063781	0.087404	0.125705	0.138516	0.143004	0.125074	0.102445	0.074453	0.0504	0.03106	0.017883	0.009486	0.004672	0.002267	0.000956	0.000394	0.000167	5.9e-05	1.4e-05
2.26	4	0.002739	0.012052	0.027922	0.054623	0.080986	0.110025	0.124268	0.129807	0.120889	0.103393	0.080654	0.058479	0.038973	0.024516	0.014543	0.008166	0.004131	0.002105	0.001007	0.000428
2.26	5	0.000372	0.00203	0.006471	0.01652	0.031818	0.053583	0.077164	0.099314	0.114188	0.119438	0.114185	0.100874	0.081679	0.062792	0.045216	0.030383	0.018926	0.01142	0.006586	0.003511
2.26	6	0.000266	0.00106	0.003209	0.007911	0.016784	0.030231	0.047839	0.067736	0.086765	0.101631	0.109055	0.108407	0.10034	0.08594	0.070595	0.053929	0.039122	0.026702	0.01746	0.01093
2.26	7	0.000235	0.000711	0.002051	0.005148	0.010722	0.019766	0.032633	0.04858	0.065886	0.083002	0.094587	0.101748	0.101797	0.095424	0.084173	0.070548	0.05623	0.042394	0.030466	0.020626
2.26	8	0.000229	0.000636	0.001625	0.003681	0.007547	0.014211	0.023624	0.036118	0.050998	0.065756	0.079329	0.090195	0.095396	0.09531	0.090015	0.081079	0.069556	0.055748	0.042875	0.032217
2.26	9	0.000231	0.000562	0.00155	0.003311	0.006557	0.012112	0.019652	0.029975	0.042752	0.056528	0.069759	0.080864	0.08869	0.091655	0.089922	0.083491	0.074978	0.063695	0.051506	0.040238
2.26	10	0.000204	0.000433	0.001019	0.002313	0.004601	0.008468	0.013954	0.022113	0.03248	0.043664	0.056621	0.068758	0.078221	0.085093	0.087547	0.085763	0.080358	0.072878	0.062444	0.051603
1.12	1	0.251398	0.748602	0	0	0	0	0	0	0	0	0	0	0	0	0	0	0	0	0	0
1.12	2	0.137949	0.392263	0.210232	0.139096	0.071309	0.031181	0.012189	0.004125	0.001229	0.000341	7.7e-05	9e-06	0	0	0	0	0	0	0	0
1.12	3	0.064331	0.185471	0.209911	0.202909	0.150246	0.095269	0.051149	0.024561	0.010311	0.003948	0.001345	0.000406	0.000124	1.8e-05	1e-06	0	0	0	0	0
1.12	4	0.021087	0.083556	0.143426	0.18597	0.181772	0.151097	0.104914	0.06421	0.03463	0.017048	0.007594	0.00296	0.001134	0.000439	0.000129	3.1e-05	3e-06	0	0	0
1.12	5	0.006338	0.035246	0.081401	0.132701	0.163299	0.168471	0.143952	0.108987	0.072515	0.043022	0.023442	0.01158	0.005307	0.002324	0.000944	0.000324	0.000111	3.3e-05	3e-06	0
1.12	6	0.002122	0.013845	0.04061	0.080525	0.12196	0.149312	0.154578	0.139242	0.109674	0.07806	0.050483	0.029494	0.015924	0.007813	0.003632	0.001671	0.000652	0.000272	0.000104	2.3e-05
1.12	7	0.000728	0.005278	0.018622	0.044776	0.078733	0.114134	0.136965	0.144438	0.133415	0.109293	0.082097	0.055447	0.034745	0.020462	0.010835	0.005433	0.002634	0.001129	0.000501	0.000231
1.12	8	0.000467	0.002652	0.009845	0.024962	0.049624	0.080551	0.110333	0.129516	0.133989	0.124498	0.105574	0.081372	0.057829	0.038255	0.023094	0.013483	0.00703	0.00368	0.00182	0.00084
1.12	9	0.000448	0.001987	0.006892	0.017012	0.035288	0.059426	0.086757	0.109767	0.123716	0.125226	0.115727	0.096996	0.075867	0.055142	0.036896	0.023158	0.01381	0.007855	0.004098	0.002127
1.12	10	0.000298	0.001397	0.00474	0.01233	0.02607	0.045775	0.070304	0.093498	0.111676	0.119863	0.118068	0.105834	0.088558	0.068333	0.049746	0.033562	0.021349	0.013106	0.007428	0.004033
0.934	1	1	0	0	0	0	0	0	0	0	0	0	0	0	0	0	0	0	0	0	0
0.934	2	0.504017	0.257907	0.145538	0.06178	0.021827	0.006654	0.00175	0.000425	9.4e-05	8e-06	0	0	0	0	0	0	0	0	0	0
0.934	3	0.240844	0.259296	0.228701	0.143239	0.075436	0.033661	0.012746	0.004352	0.001301	0.000309	0.000104	1.1e-05	0	0	0	0	0	0	0	0
0.934	4	0.110819	0.187289	0.226485	0.193545	0.13607	0.078902	0.039158	0.017361	0.006885	0.002386	0.00081	0.000226	5.6e-05	8e-06	0	0	0	0	0	0
0.934	5	0.050276	0.116555	0.179782	0.196511	0.173915	0.126015	0.078809	0.04288	0.020684	0.009041	0.00364	0.001305	0.000421	0.000146	1.9e-05	1e-06	0	0	0	0
0.934	6	0.022041	0.066704	0.125623	0.167863	0.179031	0.157096	0.11804	0.07675	0.044835	0.023195	0.011141	0.004734	0.00188	0.000712	0.000244	8.8e-05	1.9e-05	3e-06	1e-06	0
0.934	7	0.00956	0.035607	0.080511	0.128019	0.15914	0.164504	0.144065	0.109991	0.07485	0.045461	0.025228	0.012885	0.006013	0.002504	0.001066	0.000383	0.000151	5.4e-05	8e-06	0
0.934	8	0.004132	0.018321	0.048508	0.088789	0.12821	0.151972	0.152264	0.13373	0.103285	0.072137	0.045551	0.026621	0.014119	0.006958	0.003104	0.001421	0.000536	0.00022	9.8e-05	2.2e-05
0.934	9	0.001792	0.009279	0.027888	0.058506	0.094657	0.126529	0.143906	0.14253	0.124337	0.098272	0.069899	0.045238	0.027361	0.015217	0.007798	0.003915	0.001652	0.000749	0.00031	0.000118
0.934	10	0.000763	0.004456	0.015462	0.036195	0.066187	0.098679	0.124843	0.137784	0.134046	0.116847	0.092847	0.066755	0.044811	0.027527	0.016006	0.008677	0.00446	0.002055	0.000936	0.000405
0.786	1	1	0	0	0	0	0	0	0	0	0	0	0	0	0	0	0	0	0	0	0
0.786	2	0.593165	0.255603	0.107183	0.033069	0.00862	0.001962	0.000334	5.9e-05	5e-06	0	0	0	0	0	0	0	0	0	0	0
0.786	3	0.344682	0.304831	0.201977	0.095053	0.037181	0.011847	0.003356	0.000859	0.000176	3.5e-05	3e-06	0	0	0	0	0	0	0	0	0
0.786	4	0.196799	0.267851	0.243264	0.156798	0.082002	0.034743	0.012784	0.004206	0.001169	0.000296	7.7e-05	1.1e-05	0	0	0	0	0	0	0	0
0.786	5	0.111065	0.206316	0.239144	0.196527	0.128371	0.068557	0.031179	0.012406	0.004476	0.001464	0.000373	0.000102	1.9e-05	1e-06	0	0	0	0	0	0
0.786	6	0.061848	0.146681	0.208929	0.208527	0.16369	0.106057	0.058279	0.027576	0.011706	0.004471	0.001562	0.000481	0.000156	3.7e-05	0	0	0	0	0	0
0.786	7	0.034308	0.099268	0.167642	0.198372	0.182135	0.137997	0.088803	0.049539	0.024317	0.010943	0.004414	0.00151	0.000518	0.000181	4.9e-05	4e-06	0	0	0	0
0.786	8	0.019061	0.064995	0.127324	0.172167	0.183934	0.159895	0.117511	0.074609	0.042637	0.021453	0.009842	0.004148	0.001605	0.000569	0.000193	4.9e-05	8e-06	0	0	0
0.786	9	0.010524	0.04166	0.092418	0.142624	0.171102	0.168297	0.139186	0.100511	0.063707	0.03635	0.018723	0.008684	0.003846	0.001509	0.000543	0.00022	7.7e-05	1.9e-05	0	0
0.786	10	0.00566	0.025947	0.064575	0.112698	0.150656	0.164544	0.152279	0.121478	0.086233	0.054661	0.031297	0.016205	0.007904	0.003508	0.001492	0.000574	0.000211	6.4e-05	1.2e-05	2e-06
1.201	1	0.251431	0.748569	0	0	0	0	0	0	0	0	0	0	0	0	0	0	0	0	0	0
1.201	2	0.133575	0.377246	0.208158	0.144345	0.07818	0.036122	0.014565	0.005371	0.001757	0.0005	0.000145	3.5e-05	1e-06	0	0	0	0	0	0	0
1.201	3	0.058557	0.170674	0.199698	0.200999	0.155649	0.104005	0.059004	0.030084	0.013189	0.005224	0.001981	0.000676	0.000195	6.1e-05	4e-06	0	0	0	0	0
1.201	4	0.017734	0.072591	0.128409	0.174098	0.180037	0.156062	0.114632	0.074224	0.042751	0.021881	0.010491	0.004427	0.001751	0.000607	0.000215	7.4e-05	1.4e-05	2e-06	0	0
1.201	5	0.004992	0.028678	0.068269	0.116613	0.151976	0.163744	0.149286	0.119353	0.083834	0.052973	0.030597	0.016061	0.007817	0.003487	0.001445	0.000567	0.000207	7.7e-05	1.8e-05	4e-06
1.201	6	0.001564	0.010379	0.032018	0.066471	0.105838	0.137764	0.149451	0.141971	0.119628	0.090389	0.061487	0.038602	0.022264	0.011608	0.005896	0.002722	0.00118	0.000484	0.000187	8.5e-05
1.201	7	0.000541	0.003829	0.013921	0.034548	0.064767	0.098321	0.124603	0.138678	0.135536	0.118513	0.093333	0.068048	0.044976	0.027788	0.015866	0.008677	0.004445	0.002015	0.000905	0.000409
1.201	8	0.000522	0.002426	0.008394	0.02101	0.042297	0.069661	0.097565	0.119845	0.129515	0.125659	0.110722	0.089864	0.066887	0.046496	0.029935	0.018168	0.01051	0.005404	0.00273	0.001359
1.201	9	0.000338	0.001657	0.005672	0.014503	0.030543	0.052102	0.077369	0.100691	0.116945	0.122994	0.11627	0.102436	0.08254	0.062163	0.043797	0.02916	0.018304	0.010488	0.005939	0.003143
1.201	10	0.000317	0.001144	0.003888	0.010046	0.021245	0.038107	0.059798	0.082551	0.101265	0.113105	0.115611	0.109298	0.094806	0.077392	0.058902	0.042178	0.028153	0.017981	0.010883	0.006394
0.981	1	1	0	0	0	0	0	0	0	0	0	0	0	0	0	0	0	0	0	0	0
0.981	2	0.477635	0.253512	0.156309	0.072099	0.027595	0.009183	0.002759	0.000702	0.000169	3.5e-05	2e-06	0	0	0	0	0	0	0	0	0
0.981	3	0.214177	0.240583	0.23021	0.155216	0.08968	0.042571	0.017929	0.00648	0.002269	0.000648	0.000192	4.3e-05	2e-06	0	0	0	0	0	0	0
0.981	4	0.090861	0.162726	0.213583	0.196306	0.149423	0.093756	0.051646	0.024698	0.010785	0.004107	0.001467	0.00046	0.000151	3.1e-05	0	0	0	0	0	0
0.981	5	0.037696	0.094255	0.157479	0.185508	0.177245	0.140816	0.095381	0.056606	0.030534	0.014231	0.006253	0.002571	0.000953	0.000323	0.000125	2.2e-05	2e-06	0	0	0
0.981	6	0.015418	0.049486	0.101767	0.147179	0.1699	0.161808	0.132233	0.094582	0.060169	0.034815	0.017832	0.008701	0.003722	0.001513	0.000569	0.000206	8e-05	1.9e-05	1e-06	0
0.981	7	0.006071	0.024874	0.059897	0.102789	0.13979	0.157549	0.150942	0.125078	0.092921	0.061852	0.037989	0.020802	0.010642	0.005115	0.002185	0.000936	0.000355	0.000158	4.8e-05	7e-06
0.981	8	0.002324	0.011554	0.033353	0.066164	0.104084	0.133937	0.1473	0.140998	0.119129	0.090834	0.063041	0.039677	0.023255	0.012788	0.006295	0.003039	0.001351	0.000545	0.000217	8.3e-05
0.981	9	0.000904	0.005379	0.017416	0.039938	0.070954	0.103733	0.128481	0.138727	0.132949	0.113637	0.088582	0.063053	0.041634	0.025329	0.014559	0.007644	0.003849	0.001866	0.000791	0.000376
0.981	10	0.000516	0.002744	0.009398	0.023707	0.046722	0.07578	0.1037	0.124256	0.131321	0.125008	0.107902	0.085644	0.062227	0.041759	0.026319	0.015412	0.008679	0.004686	0.002328	0.001026

## Sheet: Sd values swarm
Morgan	Generation	0	1	2	3	4	5	6	7	8	9	10	11	12	13	14	15	16	17	18	19
3.17	1	0	0.00474429	0.00474429	0	0	0	0	0	0	0	0	0	0	0	0	0	0	0	0	0	0
3.17	2	0	0.00629458	0.00747603	0.00303255	0.00320102	0.00311802	0.00316564	0.00313707	0.0021951	0.00202965	0.00183226	0.00140496	0.000930915	0.00077133	0.00048747	0.000392994	0.000239231	0.00016751	8.03779e-05	4.89382e-05	1.71447e-05
3.17	3	0	0.00178229	0.00246628	0.00273071	0.00276705	0.00274006	0.00340244	0.00301964	0.00298911	0.00303563	0.00306787	0.00292855	0.00221521	0.00200144	0.00155221	0.00120051	0.00101519	0.000721404	0.000530576	0.000347638	0.00024655
3.17	4	0	0.000313783	0.000744322	0.000898607	0.00147322	0.00174757	0.00236709	0.0030144	0.00355067	0.00306477	0.00313227	0.00263695	0.00319281	0.0031284	0.00259373	0.00253835	0.00216185	0.00157966	0.00128875	0.00117094	0.000870595
3.17	5	0	0.000241836	0.000634643	0.00137081	0.00267625	0.00436072	0.00640632	0.00839825	0.00941114	0.00970669	0.00856303	0.00641498	0.00373121	0.00340024	0.00574762	0.00736249	0.00870396	0.00820473	0.00753179	0.00614358	0.00520676
3.17	6	0	0.00015109	0.000471752	0.000998041	0.00190228	0.00306957	0.00463691	0.00678536	0.0085147	0.00986944	0.00961649	0.0095501	0.00704492	0.00434392	0.00325963	0.00459202	0.00674994	0.00805109	0.0086976	0.00850981	0.00766163
3.17	7	0	0.000154564	0.000434781	0.000914907	0.00160665	0.00267885	0.00442676	0.00611513	0.00796164	0.00945144	0.00980962	0.0103509	0.00922348	0.00697862	0.00482193	0.00340604	0.00512082	0.00696403	0.00833364	0.00931947	0.00909654
3.17	8	0	0.000131518	0.000339512	0.000652934	0.00117387	0.0019501	0.00299437	0.00436533	0.00612666	0.00757768	0.00873356	0.00925205	0.00920471	0.0078058	0.00576165	0.00376771	0.00361214	0.00430465	0.00620898	0.00725892	0.00819143
3.17	9	0	0.000112182	0.000214853	0.000482639	0.000848954	0.00151134	0.00223754	0.00347998	0.004598	0.00606417	0.00711018	0.00781793	0.00834967	0.00784367	0.00731665	0.00554283	0.00388524	0.00287777	0.00366434	0.00522421	0.00675296
3.17	10	0	9.26599e-05	0.000230625	0.000374468	0.00070513	0.00111447	0.00171454	0.0023506	0.00357362	0.00478818	0.0058386	0.00645625	0.00779911	0.00724929	0.00723396	0.00608811	0.00459489	0.0031995	0.00288304	0.00375679	0.00472999
2.26	1	0	0.00409424	0.00409424	0	0	0	0	0	0	0	0	0	0	0	0	0	0	0	0	0	0
2.26	2	0	0.00571984	0.00740542	0.00378144	0.00371873	0.00363155	0.00290017	0.00242335	0.00182264	0.0015329	0.00119235	0.000658755	0.000463827	0.000333127	0.000176544	0.000105294	5.3739e-05	2.19043e-05	0	0	0
2.26	3	0	0.00255177	0.00320419	0.00316327	0.00357848	0.00363887	0.00410314	0.00367939	0.00332776	0.00305903	0.00247235	0.00171964	0.00130501	0.0011896	0.000661507	0.000508524	0.000319191	0.000186309	0.000116389	7.53376e-05	3.76588e-05
2.26	4	0	0.000566559	0.00132394	0.00193211	0.00211201	0.00323691	0.00339754	0.00323768	0.00325422	0.00374573	0.00307753	0.00295284	0.00240883	0.00202139	0.00194691	0.00135663	0.000974236	0.000610629	0.00044775	0.000329755	0.000194926
2.26	5	0	0.00031175	0.000716966	0.00191545	0.00280429	0.0044622	0.00458654	0.00541738	0.00426681	0.00334737	0.00365507	0.00426419	0.00424979	0.00454444	0.00362613	0.00350231	0.00263631	0.00187102	0.00137701	0.000944524	0.000665741
2.26	6	0	0.000220752	0.00067868	0.00181052	0.00336869	0.00562068	0.00805259	0.0107937	0.0103473	0.00992379	0.00686779	0.00438105	0.00434686	0.00603883	0.00871933	0.00929634	0.00866888	0.00752751	0.00585391	0.00416702	0.00284063
2.26	7	0	0.000190361	0.000508691	0.00128003	0.00265944	0.00428716	0.00670882	0.00884715	0.0106221	0.0108327	0.00964909	0.00681394	0.00484802	0.00374213	0.00584174	0.00803771	0.00921999	0.00917692	0.00821805	0.00685499	0.00540427
2.26	8	0	0.000189787	0.000496761	0.00110192	0.00228799	0.0038547	0.00633751	0.0084164	0.0108676	0.0121746	0.0121738	0.0101849	0.00735198	0.0043551	0.00423207	0.00652289	0.00900232	0.0100633	0.010225	0.00987126	0.00817124
2.26	9	0	0.000168592	0.000441481	0.00094104	0.00164832	0.00292983	0.0044942	0.0061316	0.00773225	0.00921089	0.0094105	0.0089321	0.0069276	0.00552808	0.00318191	0.00367656	0.00632512	0.00744216	0.00809367	0.00829271	0.00791804
2.26	10	0	0.000138477	0.000302533	0.000675202	0.00129089	0.00202637	0.00323828	0.00496485	0.00624291	0.00768627	0.00887193	0.00878111	0.00835279	0.00684376	0.00493147	0.00297201	0.00365631	0.00511188	0.00698951	0.00781031	0.00810634
1.12	1	0	0.00469657	0.00469657	0	0	0	0	0	0	0	0	0	0	0	0	0	0	0	0	0	0
1.12	2	0	0.00637005	0.00728757	0.00448434	0.00368549	0.00262571	0.00169817	0.00112159	0.000549633	0.000309217	0.000217002	8.02207e-05	2.87623e-05	0	0	0	0	0	0	0	0
1.12	3	0	0.00532958	0.00588034	0.00468421	0.00465683	0.00346779	0.00322389	0.00245124	0.00143336	0.00115801	0.000638888	0.000366081	0.00020192	0.000114698	4.3531e-05	1e-05	0	0	0	0	0
1.12	4	0	0.00195281	0.00376218	0.00407425	0.00373724	0.00426577	0.00373002	0.00328397	0.00259512	0.00184645	0.00131552	0.000918477	0.000526663	0.000308866	0.000232637	0.000103763	5.6309e-05	1.71447e-05	0	0	0
1.12	5	0	0.000831304	0.00246677	0.00299763	0.00370856	0.00397486	0.00413319	0.00330404	0.00322868	0.00293964	0.00204764	0.00163795	0.00127351	0.000753209	0.000498304	0.000324526	0.000143633	8.63339e-05	5.3286e-05	1.71447e-05	0
1.12	6	0	0.0005342	0.00125395	0.0022956	0.00303832	0.00351272	0.00326337	0.00383136	0.0036566	0.00343892	0.00272623	0.00242196	0.00185379	0.00138076	0.001005	0.000650234	0.00040234	0.000286208	0.000160856	8.63631e-05	5.09605e-05
1.12	7	0	0.000245394	0.000814711	0.00153469	0.00215248	0.00277066	0.00392555	0.00343592	0.00334935	0.00380986	0.00320424	0.00312107	0.00272806	0.00209841	0.00155185	0.00107801	0.000800133	0.000490973	0.000353137	0.000237195	0.000136844
1.12	8	0	0.000612835	0.0018668	0.00445488	0.00772383	0.00979008	0.00989608	0.00742423	0.00405938	0.00378311	0.00689129	0.00846586	0.00778534	0.00694213	0.00534909	0.00354833	0.00249254	0.00144106	0.000890125	0.000501513	0.000350757
1.12	9	0	0.00036055	0.00139223	0.00390153	0.007316	0.0116364	0.0136242	0.0140892	0.010292	0.00532254	0.00466731	0.00890198	0.0110116	0.0114022	0.0102533	0.00819793	0.0057349	0.00383857	0.0024556	0.00148739	0.000909862
1.12	10	0	0.000262459	0.000867186	0.00227964	0.00429504	0.00689303	0.00957441	0.0105623	0.00990664	0.00763629	0.0046704	0.00453235	0.00688019	0.00870868	0.00891078	0.00851344	0.00628688	0.00466248	0.0033683	0.0024265	0.0013919
0.934	1	0	0	0	0	0	0	0	0	0	0	0	0	0	0	0	0	0	0	0	0	0
0.934	2	0	0.00647542	0.0052878	0.00345373	0.00271047	0.00158477	0.000878293	0.000413534	0.00019765	9.30081e-05	3.07482e-05	0	0	0	0	0	0	0	0	0	0
0.934	3	0	0.00645908	0.00420677	0.00409818	0.00341213	0.00294109	0.00174599	0.00108156	0.000707032	0.000384943	0.000193373	9.20255e-05	3.14466e-05	0	0	0	0	0	0	0	0
0.934	4	0	0.00430613	0.00470652	0.00491921	0.00384596	0.00326049	0.00292823	0.00224226	0.00143512	0.000845114	0.000522817	0.000296614	0.00014328	7.42913e-05	2.7266e-05	0	0	0	0	0	0
0.934	5	0	0.00310907	0.00376924	0.00463036	0.00416765	0.00402129	0.00388853	0.00359422	0.00237738	0.00160792	0.00100122	0.000705104	0.000337661	0.000214756	0.000113191	4.42559e-05	1e-05	0	0	0	0
0.934	6	0	0.00187617	0.00332638	0.00418914	0.00372989	0.00407462	0.00404517	0.00357409	0.00296404	0.0024586	0.00190451	0.00125369	0.00075655	0.0004139	0.0002779	0.000140935	8.67831e-05	4.19114e-05	1.71447e-05	1e-05	0
0.934	7	0	0.00112985	0.00220826	0.00327173	0.00386297	0.00382857	0.00376102	0.00382167	0.00377319	0.00294184	0.00265786	0.00193114	0.00134723	0.00101251	0.00060535	0.000318526	0.000199522	9.69171e-05	7.44271e-05	2.7266e-05	0
0.934	8	0	0.000737438	0.00157322	0.00303057	0.00372886	0.00398181	0.00396981	0.00337143	0.00361709	0.00315749	0.0033576	0.00253108	0.00181822	0.00136231	0.00108117	0.000574354	0.000455338	0.000246396	0.000139986	9.84527e-05	5.23778e-05
0.934	9	0	0.000451637	0.00103224	0.0020793	0.00297772	0.00388892	0.00390429	0.00371502	0.00329289	0.00371455	0.003262	0.00275599	0.00247157	0.00186178	0.0013016	0.00105035	0.000709157	0.000451816	0.000266854	0.000160492	9.36143e-05
0.934	10	0	0.000257672	0.000738319	0.00153022	0.00228439	0.0036687	0.00378288	0.00387401	0.00348821	0.00303536	0.00348363	0.00327027	0.00307976	0.00244453	0.00221687	0.00144291	0.00104716	0.000670594	0.000455355	0.000327994	0.00019404
0.786	1	0	0	0	0	0	0	0	0	0	0	0	0	0	0	0	0	0	0	0	0	0
0.786	2	0	0.00587519	0.00488002	0.00345482	0.0016246	0.000958956	0.000460956	0.000187067	6.97687e-05	2.61116e-05	0	0	0	0	0	0	0	0	0	0	0
0.786	3	0	0.00646728	0.00568023	0.00472179	0.00282462	0.00190075	0.00112344	0.000575479	0.000278921	0.000108358	5.5732e-05	1.71447e-05	0	0	0	0	0	0	0	0	0
0.786	4	0	0.00532574	0.00498858	0.00419036	0.00365405	0.00286832	0.00191233	0.00125752	0.00065286	0.000375431	0.000175188	9.0849e-05	3.7322e-05	0	0	0	0	0	0	0	0
0.786	5	0	0.00384953	0.00414446	0.00447876	0.00394669	0.00376309	0.00278808	0.00184961	0.00129184	0.000787288	0.000396581	0.000201437	8.52566e-05	3.94277e-05	1e-05	0	0	0	0	0	0
0.786	6	0	0.00333689	0.0043108	0.00469311	0.00399873	0.00440318	0.00360419	0.00240548	0.00167616	0.00118533	0.000699537	0.000425638	0.000220511	0.00012417	5.80056e-05	0	0	0	0	0	0
0.786	7	0	0.00201913	0.0036212	0.00406814	0.00413766	0.00375075	0.00441756	0.00254679	0.00217371	0.00180387	0.00129531	0.000767788	0.000390415	0.000216669	0.000104151	6.58971e-05	1.96946e-05	0	0	0	0
0.786	8	0	0.00167271	0.00311751	0.00414602	0.00414444	0.00382692	0.00441914	0.0037017	0.00295864	0.00265013	0.00156208	0.00122575	0.000651258	0.000428381	0.000235142	0.000135777	6.27565e-05	2.7266e-05	0	0	0
0.786	9	0	0.00123739	0.00253461	0.0036259	0.00395027	0.00372331	0.00378478	0.00383843	0.00334715	0.00303269	0.00214016	0.00172579	0.00103384	0.000550008	0.000396218	0.000227083	0.000119764	9.0849e-05	5.6309e-05	0	0
0.786	10	0	0.000822904	0.00176111	0.00328355	0.00413985	0.00401619	0.00358023	0.00389009	0.00372026	0.00285601	0.00249832	0.00215043	0.0013443	0.0010622	0.000687505	0.000408169	0.000246027	0.000155632	7.03814e-05	3.56186e-05	1.40705e-05
1.201	1	0	0.00438323	0.00438323	0	0	0	0	0	0	0	0	0	0	0	0	0	0	0	0	0	0
1.201	2	0	0.00605114	0.00773367	0.00512002	0.00370008	0.00286614	0.00206562	0.00134588	0.00072923	0.000439985	0.000219734	0.000111351	5.1981e-05	1e-05	0	0	0	0	0	0	0
1.201	3	0	0.00482094	0.00577624	0.00447128	0.00450027	0.00380519	0.00299712	0.00244912	0.00183031	0.00130646	0.000620707	0.000476243	0.000246642	0.000129002	8.39613e-05	1.96946e-05	0	0	0	0	0
1.201	4	0	0.00187639	0.00352527	0.00344929	0.00398454	0.00371431	0.00383471	0.00384784	0.00261666	0.00205375	0.00155789	0.00103885	0.0007149	0.000392479	0.000243814	0.000125831	7.60383e-05	4.02517e-05	1.40705e-05	0	0
1.201	5	0	0.000754874	0.00169519	0.00300712	0.00344083	0.00446438	0.00367729	0.00327016	0.00373202	0.0028994	0.00254268	0.00188655	0.00139298	0.000992197	0.000584938	0.000377759	0.000239973	0.000124928	8.39131e-05	4.3531e-05	1.96946e-05
1.201	6	0	0.000407138	0.00105527	0.00200406	0.00261963	0.00308164	0.00386916	0.00348221	0.00348942	0.00336608	0.0032847	0.0026707	0.00207481	0.00170617	0.00105138	0.000887616	0.000538156	0.000324738	0.000236011	0.000115168	8.68936e-05
1.201	7	0	0.000393917	0.00122831	0.00288498	0.00327459	0.00460593	0.00479006	0.00349327	0.00403088	0.00445898	0.00455642	0.00399075	0.00377684	0.00278144	0.0023478	0.00169576	0.00112509	0.00075897	0.00044662	0.000338259	0.000175864
1.201	8	0	0.000602952	0.00190484	0.00465648	0.00850176	0.0111939	0.0128229	0.0110187	0.00711679	0.00364737	0.00633434	0.00910682	0.00986427	0.00975225	0.00829993	0.00562554	0.00427331	0.00262296	0.00154056	0.000940073	0.000534297
1.201	9	0	0.000274425	0.00100757	0.00262456	0.00543277	0.00854021	0.0118205	0.0127665	0.0109901	0.00689351	0.00359407	0.00594706	0.0089724	0.0102376	0.00961121	0.00830787	0.00681771	0.00473096	0.00320247	0.00192736	0.00111258
1.201	10	0	0.000285705	0.00101437	0.00258614	0.00472563	0.00785328	0.0105194	0.0123838	0.0119161	0.00915875	0.00524567	0.00439228	0.00616631	0.00962415	0.0104322	0.00997352	0.00841248	0.00636421	0.00472322	0.00321386	0.00222078
0.981	1	0	0	0	0	0	0	0	0	0	0	0	0	0	0	0	0	0	0	0	0	0
0.981	2	0	0.0064907	0.00438485	0.00378527	0.00227478	0.00177459	0.000958645	0.000535053	0.000276332	0.000126886	5.38891e-05	1.40705e-05	0	0	0	0	0	0	0	0	0
0.981	3	0	0.00514518	0.00424945	0.00453094	0.00397738	0.00276226	0.00249898	0.00138011	0.000764622	0.000495372	0.000240572	0.000130794	6.39681e-05	1.40705e-05	0	0	0	0	0	0	0
0.981	4	0	0.00341568	0.00374618	0.00471004	0.00403815	0.00358425	0.0032145	0.00261775	0.00179246	0.00127908	0.000716227	0.000378475	0.000224283	9.99949e-05	5.80752e-05	0	0	0	0	0	0
0.981	5	0	0.00225155	0.00367496	0.00448507	0.0038057	0.00412789	0.004053	0.00298443	0.00285632	0.00216413	0.00122604	0.000846676	0.00052422	0.000343616	0.000165667	9.57427e-05	5.61024e-05	1.40705e-05	0	0	0
0.981	6	0	0.00135142	0.00292146	0.00361551	0.00399816	0.00367822	0.00402577	0.00357195	0.00323052	0.00294504	0.00207999	0.00144417	0.000834786	0.000557697	0.000381029	0.00023728	0.000122119	7.91368e-05	4.19114e-05	1e-05	0
0.981	7	0	0.000943804	0.00185241	0.00301988	0.00406537	0.00414445	0.00354052	0.0033821	0.00405651	0.00299752	0.00272202	0.00244977	0.00174333	0.00111945	0.000767045	0.000457127	0.000331973	0.000196626	0.000112976	6.27324e-05	2.93189e-05
0.981	8	0	0.000545342	0.00131836	0.0022805	0.00303753	0.0033682	0.00389604	0.00369108	0.00386099	0.00367806	0.00338876	0.00284044	0.00229434	0.00188842	0.00128065	0.000845114	0.000583423	0.000379392	0.000263379	0.000143587	7.66139e-05
0.981	9	0	0.000340208	0.000868913	0.0015929	0.00252206	0.00309367	0.00372648	0.00372829	0.00385308	0.00351184	0.00407856	0.00323842	0.00308098	0.00236674	0.00192896	0.00142496	0.000991002	0.000705318	0.000508756	0.000294425	0.000167646
0.981	10	0	0.000613933	0.00146089	0.00302712	0.00556815	0.00645434	0.00752575	0.00589699	0.00367584	0.00377248	0.00514212	0.00591576	0.00615926	0.00512595	0.00446864	0.0030957	0.00213074	0.00146296	0.000922559	0.000556882	0.000348625
